# Supplementary material for: Functional Characterization of a Global Virulence Regulator Hfq and Identification of Hfq-Dependent sRNAs in the Plant Pathogen Pantoea ananatis
Source: Front Microbiol. 2019 Sep 11;10:2075. doi: 10.3389/fmicb.2019.02075 (PMC6749038; doi:10.3389/fmicb.2019.02075)
Supplement: TABLE S2 — A list of sRNAs identified, their genomic coordinates, sequences, and selected characteristics. [file Table_2.XLSX]

## Sheet: Sheet1
Table S2: A list of sRNAs identified, their genomic coordinates, sequences, and selected characteristics.
sRNA Locus_tag	sRNA name	Timepoint	Strand	Starta	Enda	Length (nt)	sRNA Sequencea	Classification	Antisense to:b	% GC content	RI terminatorc	Found in LMG2665	% Identity LMG20103 to LMG2665	scaffold ID in LMG2665	scaffold number	startd	endd
pPAR001		1,2	-	21684	21767	83	GAAAAAGTTTTTCAGATAATTTCCGCGTCAGGATTTAACAACGTGAGCCGGAAAAGCAGAGTAGATGACCCAAAGACCATCGC	Intergenic		43.3735	N	YES	100	KK328466.1	10	22081	22000
pPAR002		1,2	-	30018	30039	21	AATGTAGAATTCGCCCTGAGC	Antisense	glmU	47.619	N	NO	0	-	-	-	-
pPAR003		1,2	-	50388	50412	24	AAGGATATTGAACCAGGGCACACC	Antisense	yneA	50	N	NO	0	-	-	-	-
pPAR004		1,2	-	71288	71349	61	GAAGACCATAATGTCGTCGGGAACCTTTTTGTTAAACGCATGCAACTGGGGAATGACTTTC	Antisense	ccpA	44.2623	N	YES	96.72	KK328466.1	10	71668	71609
pPAR005		1,2	-	76201	76229	28	ACCATAGCGACGCCGGTCAGCGTATTAG	Antisense	yiaD	57.1429	N	YES	100	KK328466.1	10	71668	71609
pPAR006		1,2	-	87409	87502	93	ATGATACGACCTGTGATGATGAAAGATAACCTGACAGCAGCACAGGAACAAGCCTGTCCATCAGATCGGCGAGATCGCGCTGATGGATATGCT	Antisense	yfcI	49.4624	N	YES	100	KK328466.1	10	87821	87730
pPAR007		1,2	-	87687	87722	35	AGATCGAGACCATTCTGTAGCATGGTTCGCGCGAC	Antisense	yfcI	54.2857	N	YES	100	KK328466.1	10	88041	88008
pPAR008		1,2	+	88431	88524	93	TTGGACAGGTTGTGTCGTACCGCATTGCCCCTTACGGCGGCAACCTTAACGGCCTGCTATAAAAATGGGTGCGGACAACATCCTTTCAAGGGC	Overlapping	ibpA	53.7634	N	YES	100	KK328466.1	10	88751	88842
pPAR009		1,2	+	97939	98052	113	TTGTCGCGTAAAGCTCAATGCCCGGACTCAGCGGGCTGTATCCGGGTTATCTGGTACCGCGACAAGCGAAGTAAATTGACTCGGGACTGTACAATTATTACAATCCCGCCTCT	Intergenic		51.3274	Y	YES	100	KK328466.1	10	98259	98370
pPAR010		1,2	-	110123	110175	52	TCGTCGAGGCCGGTTACTGCAGTAGCGAAATATCAGCGACCTGCAGGAACAG	Overlapping	glyS	55.7692	N	YES	98.08	KK328466.1	10	110493	110443
pPAR011		1,2	+	111021	111048	27	AGGCGTAAAGTTCGCCTCGCCCTGGGC	Antisense	mipA	66.6667	N	NO	0	-	-	-	-
pPAR012		1,2	-	116256	116314	58	ATTCTGGTTTAACTGACTTCGAACGTTGGGCTTTAAAGGTGGGAAGCGGTGCGGGCAG	Intergenic		51.7241	N	YES	100	KK328466.1	10	116645	116589
pPAR013		1,2	+	117678	117730	52	TTCGAGTAACTGAGGCTCTTTACGATTCAGCGCGTCAAGTTGATCGCTGAGA	Antisense	yibL	48.0769	N	YES	100	KK328466.1	10	118011	118061
pPAR014		1,2	+	121741	121776	35	TGCAGGCGGACTTTATCACGCGAATAGTGGACTGC	Intergenic		54.2857	N	YES	100	KK328466.1	10	122074	122107
pPAR015		1,2	+	123660	123693	33	TGTTTAACAGCAATGCAGGTCAGGCTGTGTCCC	Intergenic		51.5152	N	YES	100	KK328466.1	10	123992	124023
pPAR016		1,2	+	127352	127387	35	ATATTTCAACTCTCATTAAACATAGTGCCACCCTA	Intergenic		34.2857	N	YES	100	KK328466.1	10	127684	127717
pPAR017		1,2	+	128009	128040	31	TTATCGTTTGTGCCTCTGGGCTGGCCTGAGC	Antisense	spoT	58.0645	N	YES	100	KK328466.1	10	128381	128410
pPAR018		1,2	-	128746	128785	39	ATGCTTTCAGCCTGCTGGCGCAGCGAACGCCCTGCATCC	Antisense	ohrR	64.1026	N	YES	100	KK328466.1	10	129155	129118
pPAR019		1,2	-	135485	135512	27	AGAATTCCTGAATCGGGGTCATCGGCT	Antisense	cds122	51.8519	N	NO	0	-	-	-	-
pPAR020		1,2	-	138367	138427	60	ACGTACGGCGGTGATGGCGGAATCCCTGTGGTTAACCCCACGAGGATTCCGCCTGTCACT	Intergenic		60	N	YES	100	KK328466.1	10	138802	138744
pPAR021		1,2	-	139112	139154	42	AATTTAAACACAGTGAGATAATTCTGATTACAAAACCGACGA	Intergenic		30.9524	N	YES	100	KK328466.1	10	139529	139489
pPAR022		1,2	+	156491	156576	85	ATCGGCGGCATGAATCAGCAAGGTCGGCGGCACCTGGTTGTGCACCCGGGTTTCGAGTGAATAGGCATCAATCGCTTTCTGGTCA	Antisense	xynB	56.4706	N	YES	100	KK328466.1	10	153999	154082
pPAR023		1,2	+	168059	168117	58	CCAGCGGTTTAGCAATCTAACGACTAGCTCTACTCTGACTAAGTCGACCGTCTCCTCG	Intergenic		51.7241	N	YES	100	KK328466.1	10	165559	165615
pPAR024		1,2	+	169651	169680	29	GTGGCAGTGGTGGACGATTAACCGTTCGT	Intergenic		55.1724	N	YES	100	KK328466.1	10	167151	167178
pPAR025		1,2	-	174886	174907	21	GAACAGTTGGTCACAATGACG	Antisense	rffG	47.619	N	NO	0	-	-	-	-
pPAR026	glmZ	1,2	+	183885	184074	189	TAGATGCTCATTCCACCTCTTATGTTTGCTTCGGCTACATAAACCTGGGAATGACGCAGAGCCAATTTTGGGTACCTGTTGTCTGCCTGCCTGTATCGCGAAAGTCTTACAGGGTTATCAGACACCACGTTGAGTCGGGTACCTCTCGGTTGTCTAACCGACCTGATCTTACACCTGCTTTTAGCAGGT	Intergenic		48.6772	Y	YES	100	KK328466.1	10	181396	181583
pPAR027		1,2	-	188172	188199	27	ATGAACGATCTAAATGGTTAACGGCAT	Intergenic		37.037	N	NO	0	-	-	-	-
pPAR028		1,2	+	188221	188384	163	GGAATGCTGTCAGTTTCAACGGATTGAAAAGAACCGCCTGCGGATTAAACCTGATATATCAGACAGTAATCTCAGGCCAGGCGCAGAGTGAGCGAAAAGTAGACGAAACCGTGCTAAAATGCAGGTAGCGTAACTTTCTTTACGGTCAATCCAGCGAGTGATA	Intergenic		46.0123	N	YES	100	KK328466.1	10	185732	185893
pPAR029		1,2	-	188297	188610	313	TAAGATCGGAAGCAGACTGTAGACTCGCTGAAAAGCGGGCCCCATGGCAGCGAGTGCGCGATCAACGCGCAGCTGGTTAATTGCATCCAGTCTCTGTTTTAGTGTCTCAATATAGAGGTACAAGACGTTTCGCCTGGTTGTCCTGGAGTTTAAGCACCCTGTTTCCAGTCTCTGCCGCTTAATAAGAGAGATGTCGTGCAGATAATTGCTGGAAACGTGATCAATCTATCACTCGCTGGATTGACCGTAAAGAAAGTTACGCTACCTGCATTTTAGCACGGTTTCGTCTACTTTTCGCTCACTCTGCGCCTGG	Overlapping	cyaA	48.8818	N	YES	100	KK328466.1	10	186119	185808
pPAR030		1,2	-	188297	188610	313	TAAGATCGGAAGCAGACTGTAGACTCGCTGAAAAGCGGGCCCCATGGCAGCGAGTGCGCGATCAACGCGCAGCTGGTTAATTGCATCCAGTCTCTGTTTTAGTGTCTCAATATAGAGGTACAAGACGTTTCGCCTGGTTGTCCTGGAGTTTAAGCACCCTGTTTCCAGTCTCTGCCGCTTAATAAGAGAGATGTCGTGCAGATAATTGCTGGAAACGTGATCAATCTATCACTCGCTGGATTGACCGTAAAGAAAGTTACGCTACCTGCATTTTAGCACGGTTTCGTCTACTTTTCGCTCACTCTGCGCCTGG	Overlapping	cyaA	48.8818	N	YES	100	KK328466.1	10	186119	185808
pPAR031		1,2	-	220549	220610	61	ATACTGAGGATCTTCAGGATGATCGTAACTGACAAAGATATTGCCCGGATGCATGTCGGCA	Antisense	ubiB	45.9016	N	YES	100	KK328466.1	10	218119	218060
pPAR032		1,2	+	234728	234913	185	CTGAGCCGCCGGAGAAAAACTTCTGAAAAAGAGGTTGACTCTGAAGGAGGAAAGCGTAATATACGCCACCTCGCGACAGACGGTTAACCCGCTGTTCGCACTGCTCTTTAACAATTTATCAGACAATCTGTGTGGGCACTCGCAGGATTGATATCAGCGTCTCCGGACGTAAAAAATATCAAAGC	Intergenic		47.5676	N	YES	99.46	JFZU01000018.1	15	357	270
pPAR033		1,2	-	234873	234938	65	ATTTCATTATGTGTTCACTCGTGAGGCTTTGATATTTTTTACGTCCGGAGACGCTGATATCAATC	Intergenic		38.4615	N	YES	100	JFZU01000016.1	19	284	346
pPAR034		1,2	-	235982	236023	41	AGGCACCAAAGCATCTCTGCTAAGTTCTCTGGATGTCAAGA	Antisense	rRNA	46.3415	N	YES	100	KK328466.1	10	233530	233491
pPAR035		1,2	-	241229	241262	33	ATCGCTGAGTACTCACTCAACAGCACAGCCGCC	Antisense	murB	57.5758	Y	NO	0	-	-	-	-
pPAR036		1,2	+	243740	243817	77	CAGACATCAGGCAATTTTGTGCAAAGGCGTTTGTGGCTTTCGCACCGCTGTCATCGTGACGCATGGTTCAGGCCGGG	Intergenic		55.8442	N	YES	98.7	JFZU01000021.1	22	6183	6258
pPAR037		1,2	+	243957	243998	41	TTGCGTGAACCCTGTCTGCCCTGGCGTCTTCGGTCTCATGC	Intergenic		60.9756	N	NO	0	-	-	-	-
pPAR038		1,2	+	245370	245988	618	TAAAACCAACGGCGGCCAGGCACGTGCGTTCGATCAGATCGACAGCACCCCGGAAGAAAAAGCGCGTGGTATCACCATCAACACGGCACACGTTGAGTATGAAACCCCGTCTCGCCACTATGCGCACGTTGACTGCCCAGGCCACGCCGACTATGTGAAAAACATGATCACCAGGTGCTGCGCAGATGGACGGGGCGATCCTGGTTGTTGCTGCGACTGACGGCCCAATGCCGCAGACCCGTGAGCACATCCTGCTGGGTCGCCAGGTAGGCGTTCCTTACATCATCGTGTTCCTGAACAAGTGTGACATGGTTGATGACGAAGAGCTGCTGGAACTGGTTGAGATGGAAGTTCGTGACCTGCTGTCACAGTACGACTTCCCGGGCGACGATACACCAA…	Intergenic		55.6634	N	YES	99.35	JFZU01000016.1	19	27515	26900
pPAR039		1,2	+	245370	245988	618	TAAAACCAACGGCGGCCAGGCACGTGCGTTCGATCAGATCGACAGCACCCCGGAAGAAAAAGCGCGTGGTATCACCATCAACACGGCACACGTTGAGTATGAAACCCCGTCTCGCCACTATGCGCACGTTGACTGCCCAGGCCACGCCGACTATGTGAAAAACATGATCACCAGGTGCTGCGCAGATGGACGGGGCGATCCTGGTTGTTGCTGCGACTGACGGCCCAATGCCGCAGACCCGTGAGCACATCCTGCTGGGTCGCCAGGTAGGCGTTCCTTACATCATCGTGTTCCTGAACAAGTGTGACATGGTTGATGACGAAGAGCTGCTGGAACTGGTTGAGATGGAAGTTCGTGACCTGCTGTCACAGTACGACTTCCCGGGCGACGATACACCAA…	Intergenic		55.6634	N	YES	99.35	JFZU01000016.1	19	27515	26900
pPAR040		1,2	+	246351	246420	69	TTCACCCAATCGCAATGGACGAAGGTCTGCGCTTCGCAATCCGTCCAGGAAGGTGGCCGTACCGTTGGC	Intergenic		59.4203	N	YES	94.2	JFZU01000016.1	19	26535	26472
pPAR041		1,2	-	246423	246452	29	AATTAAGCGATAACTTTGGCAACAACACC	Intergenic		37.931	N	YES	100	JFZU01000022.1	20	1139	1112
pPAR042		1,2	+	249093	249195	102	TTTTAGGTTGGAGCCAGGCCTTATCCTGGCCTCCGTCCAAGACCGCAGGAGCGGAACATCCTCGGATGTAATGCTTAATCCCCTGCGTAGACGGTGACAGAA	Intergenic		54.902	N	YES	100	JFZU01000022.1	20	3782	3882
pPAR043		1,2	+	272301	272486	185	CTGAGCCGCCGGAGAAAAACTTCTGAAAAAGAGGTTGACTCTGAAGGAGGAAAGCGTAATATACGCCACCTCGCGACAGACGGTTAACCCGCTGTTCGCACTGCTCTTTAACAATTTATCAGACAATCTGTGTGGGCACTCGCAGGATTGATATCAGCGTCTCCGGACGTAAAAAATATCAAAGC	Intergenic		47.5676	N	YES	99.46	JFZU01000018.1	15	357	270
pPAR044		1,2	-	272446	272513	67	GAATTTCATTATGTGTTCACTCGTGAGGCTTTGATATTTTTTACGTCCGGAGACGCTGATATCAATC	Intergenic		38.806	N	YES	100	JFZU01000016.1	19	282	346
pPAR045		1,2	-	273555	273595	40	GGCACCAAAGCATCTCTGCTAAGTTCTCTGGATGTCAAGA	Antisense	rRNA	47.5	N	YES	100	KK328466.1	10	233529	233491
pPAR046		1,2	-	281119	281153	34	AGAAGTTGTTGAGATGATCGCTGGGTGTATTCCG	Antisense	metA	47.0588	N	YES	100	JFZU01000023.1	4	6224	6192
pPAR047		1,2	-	293636	293799	163	CGTTATTGCCTTTGAGATCGCAGGGCCAGTCAGCAAAACGGCTGCCACGAAAATCGTGTTCGTCCAGTTTATAGCTCTGGATCATGGTGCCCATTCCACCATCTAATACCATAATGCGGTGGGCAAGTTGCTGATGCAGCGCGTCGGTTAGATTGCTCACGGT	Antisense	metH	51.5337	N	YES	100	JFZU01000023.1	4	18870	18709
pPAR048		1,2	-	304166	304197	31	AGAGACATTGTATGACCTCGTGTCAGGGTAC	Overlapping	lysC	48.3871	N	YES	100	JFZU01000023.1	4	29267	29238
pPAR049		1,2	-	305607	305645	38	ATGAGCGAGTGAGGGACTACTGTGAAAGCACGCTGTGC	Intergenic		55.2632	N	YES	100	JFZU01000023.1	4	30715	30679
pPAR050		1,2	+	314450	314484	34	CCATGTTCGGATACGGGATCGGCCGGAATGGCCT	Antisense	cds253	61.7647	N	YES	100	JFZU01000023.1	4	39522	39554
pPAR051		1,2	+	318218	318267	49	TAATTATGTTGACGCTGAACCTCGCCAGGAGTCCCTAAGCCTGCCTTTT	Intergenic		48.9796	N	YES	100	JFZU01000023.1	4	43290	43337
pPAR052		1,2	+	318391	318427	36	TTCTTAATAAAGTGCTGGCTCAGACCGGATTTGCCT	Intergenic		44.4444	Y	YES	100	JFZU01000023.1	4	43464	43498
pPAR053		1,2	+	363615	363636	21	TTTGAACCGAGCCGGCTTTCG	Antisense	sbmA	57.1429	N	NO	0	-	-	-	-
pPAR054		1,2	+	380043	380093	50	TACCGGTGTTCACATCAAAGCCACGGATGGCGCCTGAAGGCTCACGGGTT	Antisense	gcd	58	N	YES	98	JFZU01000023.1	4	104861	104909
pPAR055		1,2	-	398674	398706	32	TGATGCCAGACTTTCACTCCGGCCTTGCCCTG	Antisense	scrK	59.375	N	YES	100	JFZU01000023.1	4	123521	123491
pPAR056		1,2	-	415713	415763	50	AATGGGTAAGCTGGTTTCAACCACAGAGGAGAACAAATAATGAGCAAATT	Intergenic		38	N	YES	100	JFZU01000023.1	4	140578	140530
pPAR057		1,2	-	448295	448329	34	TCAGACTGTAAAAAATGCAAGGTCAGGTTCCGTG	Intergenic		44.1176	N	YES	100	JFZU01000023.1	4	173142	173110
pPAR058		1,2	-	454417	454452	35	GTGAAAATACAGGCATCGGGTGTGCAAAATAACGA	Intergenic		42.8571	N	YES	100	JFZU01000023.1	4	179265	179232
pPAR059		1,2	+	455050	455189	139	ATGACGCTTGAACTGAGGACTGCTTTACTAAAACTGCTTTCATAAGGTCTGTGTTCCAAACCGATGTCGCTACACTATAGAGGTTGAACGTATTAAGCAAGGTTTAATTTTATTTAAGTCAGACAGGCAGGCGGCCATG	Intergenic		41.7266	N	YES	99.28	JFZU01000023.1	4	179865	180002
pPAR060		1,2	+	455050	455189	139	ATGACGCTTGAACTGAGGACTGCTTTACTAAAACTGCTTTCATAAGGTCTGTGTTCCAAACCGATGTCGCTACACTATAGAGGTTGAACGTATTAAGCAAGGTTTAATTTTATTTAAGTCAGACAGGCAGGCGGCCATG	Intergenic		41.7266	N	YES	99.28	JFZU01000023.1	4	179865	180002
pPAR061		1,2	-	458522	458572	50	GTAATTTATAAAGGACCTGGAATACCGTCTGAAATGCACAAAGAATGGTA	Intergenic		36	N	YES	98	JFZU01000023.1	4	183385	183337
pPAR062		1,2	-	465518	465540	22	GTTAAATCTGATTGAGGCGGCG	Intergenic		50	N	NO	0	-	-	-	-
pPAR063	arcZ	1,2	-	497228	497409	181	ACGCGGTTCAACATCACAAATTTTAATGAATCTTGTCACAAAGTAATTTGAATTTGCTAAGGTGTTGCAAGTGTTAACCAATACCCCGCTGTTGCATGAATAACATTAAGCATAGCAGCAGCGTCTTTTTCCCTGGTGTTGGCGCAGTATTAGCGCACCCCGGCTTCGGCTGGGGTCATTT	Intergenic		44.1989	Y	YES	100	JFZU01000023.1	4	222225	222046
pPAR064		1,2	+	497611	497656	45	AATAATGAAGAAAACAGGTCGATCGGACCCAAAACGTTTCGGGTC	Intergenic		44.4444	N	YES	100	JFZU01000023.1	4	222429	222472
pPAR065		1,2	+	502410	502486	76	ACGACACCTTATCAGAGTCTGAACTCTTCACCCAAATAAACCCGTTTAACTTGCTCATCTGCAAGGACTTCATTCG	Overlapping	yhbG	43.4211	N	YES	100	JFZU01000023.1	4	227228	227302
pPAR066		1,2	+	503540	503586	46	CCGGTGAAGGTCGCGACATTGCCTTGCAGATCCAGAGACTGATTCT	Antisense	yhbN	54.3478	N	YES	100	JFZU01000023.1	4	228358	228402
pPAR067		1,2	-	510154	510229	75	GCTGACATAGTAGAGGAAAGTGCCTGATTCTTAAATACGCAAAAGCCCCTGTACGGGACCGGGGCTTTGACGAGA	Intergenic		50.6667	N	YES	100	JFZU01000023.1	4	235045	234972
pPAR068		1,2	+	511978	512025	47	CGGGATCGTAATAACGACTTGGCCATATCTCTGACGGATGAACATTG	Antisense	sfsB	46.8085	N	YES	100	JFZU01000023.1	4	236797	236842
pPAR069		1,2	+	518137	518185	48	AAATTGCAAAACCTTTTCTGGCCTGGAACACTTTCCGGGTCAGTCTTC	Overlapping	dacB	45.8333	Y	YES	100	JFZU01000023.1	4	242956	243002
pPAR070		1,2	-	524426	524461	35	GAAAACAACTAACAGAGCTTCGTACATAATCAACC	Overlapping	secG	37.1429	N	YES	100	JFZU01000023.1	4	249278	249245
pPAR071		1,2	-	524817	524931	114	GCAAGTAATACTAAGATTTGGTACCGAGGACGGGACTTGAACCCGTAAGCCCTTTCGAGCACTACCACCTCAAGGTAGCGTGTCTACCAATTTCACCACCTCGGTACTGCACTG	Intergenic		50.8772	N	YES	100	JFZU01000023.1	4	249748	249636
pPAR072		1,2	-	525482	525523	41	TGCAGTGAACAGAGGACGATCGAGCCCCGGTGAGGACACTT	Antisense	yhbC	58.5366	N	YES	100	JFZU01000023.1	4	250341	250302
pPAR073	psrO	1,2	-	531910	532014	104	CTATATTGAGCCTGCCATTGATTACCGATCCTCGTTGCATCCTCGCGACTAATGACAACCCTTAACCGCCCCTGCGGTAAAAGCCTCTCATTAGCCGCGCGAAC	Antisense	pnp	52.8846	N	YES	100	JFZU01000023.1	4	256832	256730
pPAR074		1,2	-	583109	583158	49	TCTGATCCAGTACGTAGAACAGGAAGCCGAAGCTGATCCCGGTGACCAC	Antisense	yjgQ	55.102	N	YES	100	JFZU01000023.1	4	308455	308408
pPAR075		1,2	-	597218	597240	22	ATAAACACGTTCTGCTTGTCGC	Antisense	cds512	45.4545	N	NO	0	-	-	-	-
pPAR076	symR	1,2	+	614941	614966	25	GTTGCCCCACATTCGTATCGCGCTA	Overlapping	yjiW	56	N	NO	0	-	-	-	-
pPAR077		1,2	-	657217	657253	36	CCCCAGCCAGGCACCTGAAGCCCGCGTGTCCCATAA	Antisense	xylB	66.6667	N	YES	97.2222	JFZU01000024.1	17	48890	48857
pPAR078		1,2	-	674456	674485	29	ATCGGAAGAGCTCAGACCCAGCATTTTTG	Antisense	cds587	48.2759	N	NO	0	-	-	-	-
pPAR079		1,2	-	689286	689315	29	CAGGCACTGACGAACGTTCATATCAGCAT	Intergenic		48.2759	N	YES	100	JFZU01000001.1	9	8810	8783
pPAR080		1,2	-	690626	690676	50	TAATAACAGTAGACTACTCTGAAGACAATCTAAACAGGGCTGCGGTTCCG	Intergenic		44	N	YES	100	JFZU01000001.1	9	10171	10123
pPAR081		1,2	-	690952	691006	54	TAATCAATGATAATGGTGCTGAGATCGTAATTTGGCTTGCCTGGATTGCCTGCT	Antisense	yohN	42.5926	N	YES	98.15	JFZU01000001.1	9	10501	10449
pPAR082		1,2	+	696302	696347	45	GTGTTTATGCCAGTCGGCAAAATAAGGGCTTAAGCTGTCATCCCG	Intergenic		48.8889	N	YES	100	JFZU01000001.1	9	15799	15842
pPAR083		1,2	-	696416	696492	76	TTGTGTTCTATTAAATAAATGAGTCGCGGCCGCTCACGTCACGCTTGTGCACAGAAACTGTCGTGGCTCGCCATTG	Intergenic		50	N	YES	98.68	JFZU01000001.1	9	15987	15913
pPAR084		1,2	+	740054	740082	28	TTGGCCTGTGAGGCGGAGAAGCGGGACA	Antisense	braG	64.2857	N	YES	100	JFZU01000001.1	9	15987	15913
pPAR085		1,2	+	742449	742470	21	CAATAATGTAGCCCTGGCCCA	Antisense	braD	52.381	N	NO	0	-	-	-	-
pPAR086		1,2	+	745380	745417	37	ACGAATAATGCGGATCTTCTCGGTCAGTTCAGCGTGA	Antisense	ntaR	48.6486	N	YES	100	JFZU01000001.1	9	64880	64915
pPAR087		1,2	-	751934	751968	34	ACAACGTGCCTGCACCGGCGTGGGCTCGTCGGGG	Antisense	cds646	73.5294	N	YES	100	JFZU01000001.1	9	71466	71434
pPAR088		1,2	-	756425	756615	190	ACCACTTTATCTGAGTAAGCCAGATAAATTAATGCGTTACGCTTGCTGTCAAAGAAACGCACGACCTGCAGTTTCTTGAAGATCAGCGATGTGCGCTGACGAAACACTACGTCACCCTGTGCTTTGCCTTTGGCAATTTTCTCGCTCAGTTCTACCGGCCCGATTTGCTGACACGAAATGGCCGCGTCTG	Antisense	creA	48.9474	N	YES	100	JFZU01000001.1	9	76113	75925
pPAR089		1,2	-	757569	757673	104	GTTGTTGTTATTGCTGTTAGGTTGCTGTTAATACAGTTAGTATGTGTTTCAAATTATTATTCCGCAGGGCATGGAATTTTTACCCCGGCAGGCTGGCGAATACG	Intergenic		41.3462	N	YES	100	JFZU01000001.1	9	77171	77069
pPAR090		1,2	-	757768	757824	56	TCATATTTAGTGATAAGCCGGGCTGGCGGGGACAAAAATGAGACGTAATGTCAGCC	Intergenic		48.2143	N	YES	100	JFZU01000001.1	9	77322	77268
pPAR091		1,2	+	758889	758998	109	GACGGACAATCAATGACAGACAGAAAAAATAAATCTGAATGCGTAATCACAGCCTGAACACCACAATTATTACCACCACCATTACCATTACGATCGGTAAAGGGGCGGG	Intergenic		43.1193	Y	YES	99.08	JFZU01000001.1	9	78389	78496
pPAR092		1,2	-	765136	765162	26	AGGCTGCGAGCTTTGGCAATGCTGGC	Antisense	talB	61.5385	N	NO	0	-	-	-	-
pPAR093		1,2	-	770128	770156	28	CCCAAAGACTTGTTGTCGTTGGCACGCT	Antisense	dnaK	53.5714	N	YES	100	JFZU01000001.1	9	78389	78496
pPAR094		1,2	-	783522	783560	38	CGCGGGCGCAACCGTGATGGAGTCGCCCGTGTGGATCC	Antisense	carB	71.0526	N	YES	100	JFZU01000001.1	9	102991	102955
pPAR095		1,2	-	784388	784434	46	AGTACATATAGGCTGTATCGGTCGAGAATTCTGCTGCGCAGGTATC	Antisense	carB	47.8261	N	YES	97.83	JFZU01000001.1	9	103865	103821
pPAR096		1,2	+	788196	788233	37	TCATCGGTGTGATCGATAATGCTGTGCCAGGTGCGCT	Antisense	cds676	54.0541	N	YES	100	JFZU01000001.1	9	107630	107665
pPAR097		1,2	+	798490	798535	45	CACATTACCTAGCGCATCGACGGTACGAACGGGGACGGTCTGACC	Antisense	imp	60	N	NO	0	-	-	-	-
pPAR098		1,2	+	798677	798755	78	TTAGGATCGCCGTTAACCAGGGGGCGATTGTAGCTCGGCACGCCTAACATACACTGCGACATTAAATCATCGGCGAAG	Antisense	imp	52.5641	N	YES	100	JFZU01000001.1	9	118120	118196
pPAR099		1,2	+	800103	800125	22	TTCCACAACCTGATAGTCGGTT	Antisense	cds687	45.4545	N	NO	0	-	-	-	-
pPAR100		1,2	+	821192	821218	26	GAACGGCAGAGCCGAACGGGCTGGTT	Intergenic		65.3846	N	NO	0	-	-	-	-
pPAR101		1,2	+	823856	823896	40	AAAAGCGCGCTCGTGCGGGCCGCTGCCTTCGCGTCCTTTC	Antisense	leuB	67.5	N	YES	100	JFZU01000001.1	9	143298	143336
pPAR102		1,2	-	828855	828889	34	GCGTAACGTCAATGATCTGTCCACGGAAAATTTC	Antisense	ilvH	44.1176	N	YES	100	JFZU01000001.1	9	148329	148297
pPAR103		1,2	-	837519	837556	37	CTTTAAAGAAAGGCACCACCAGCTCGGTCGCCGGGGT	Antisense	mraY	59.4595	N	YES	100	JFZU01000001.1	9	156996	156961
pPAR104		1,2	-	840295	840327	32	AAAATAAAGTCGGTATGGGCTTCGGGCAAATA	Antisense	cds717	40.625	N	YES	100	JFZU01000001.1	9	159767	159737
pPAR105		1,2	+	885775	885838	63	TAGCGGAAAAGAGACAAGAACGGCCGGAGGAGGGCAGCGATGACAGCGCTGAGCAGGAGAAAG	Intergenic		58.7302	N	YES	100	JFZU01000001.1	9	205230	205291
pPAR106		1,2	+	885980	886040	60	GAGGCATGGATGATGACGAAGGAGAAAATGGCCCCCAACGCAGGGGGCAGGGCAGCGGTA	Intergenic		61.6667	N	YES	100	JFZU01000001.1	9	205435	205493
pPAR107		1,2	+	887347	887382	35	AGACGCGGATCGTCGTAAGCGCCGGCACTGTGATT	Antisense	speE	60	N	YES	100	JFZU01000001.1	9	206802	206835
pPAR108		1,2	+	887870	887904	34	CAAGCAGGCTGAGAGAATCCCGGGCCAACGACTT	Antisense	yacC	58.8235	N	YES	100	JFZU01000001.1	9	207325	207357
pPAR109		1,2	+	894824	894941	117	GAGAAACGCTGACCGTTGGTCACGTTGTAAATATCGATGGCTTCGTATTGCAGGATGCCAGAAGCATCAAGGAAATCCTGATCGATGGCGCAGGAGCCTTCATAGTTGAGGTCTGCC	Antisense	panD	50.4274	N	YES	100	JFZU01000001.1	9	214278	214393
pPAR110		1,2	+	914944	915150	206	TCACAACGTGAATAGATGACGAGTCTGACGTTAATAGAGCCGGTCGTCGATCCCGCGTAGGCCTGCTGCGCGATCAGAAGCCCTATGGCCAGAAGCGGTGCTTTGGTCATATTTAAATTCCTGGTGTAGTCGAATGCGCTAAGCGCTAAAACGGACATCGGGCATACGTGGCACGTGTCTCATACTTAAAATTAACGGCAGTCAGG	Overlapping	cds780	50.9709	N	YES	100	JFZU01000001.1	9	234392	234596
pPAR111		1,2	-	946354	946388	34	TGAGTAAACGATCGCTGGGCGAAATTCGCCACGC	Antisense	dnaE	55.8824	N	YES	100	JFZU01000001.1	9	265834	265802
pPAR112		1,2	-	948496	948527	31	AGAATCAAAGTGGATCGACGGCACCTCAAGG	Antisense	ldcC	51.6129	N	YES	100	JFZU01000001.1	9	267973	267944
pPAR113		1,2	-	949212	949235	23	GACCCGGAGATTGAGATCGTAGG	Antisense	ldcC	56.5217	N	NO	0	-	-	-	-
pPAR114		1,2	-	949707	949734	27	ATGATGGATGTGCGTTAGCTGTAGCAT	Overlapping	yaeR	44.4444	N	NO	0	-	-	-	-
pPAR115		1,2	+	959514	959621	107	AGACGGTTAACCCGCTGTTCGCACTGCTCTTTAACAATTTATCAGACAATCTGTGTGGGCACTCGCAGGATTGATATCAGCGTCTCCGGACGTAAAAAATATCAAAG	Intergenic		44.8598	N	YES	100	JFZU01000018.1	15	357	271
pPAR116		1,2	-	959582	959647	65	ATTTCATTATGTGTTCACTCGTGAGGCTTTGATATTTTTTACGTCCGGAGACGCTGATATCAATC	Intergenic		38.4615	N	YES	100	JFZU01000016.1	19	284	346
pPAR117		1,2	+	966630	966659	29	GTGGGTTTGGAACAATCGGCAGCATCCAT	Intergenic		51.7241	N	YES	100	JFZU01000002.1	16	1622	1649
pPAR118		1,2	+	972649	972712	63	TTGGCGCACAGCTCATGGAGGTACTGCGCCTCGCGAATAATCGTTGGTGTATCCTTTGCCAGA	Antisense	cds830	53.9683	N	YES	100	JFZU01000002.1	16	7640	7701
pPAR119		1,2	+	1018139	1018172	33	AAGAAGAACAATGGCGCGGTAAGTGCGCCTCTG	Antisense	yafK	54.5455	N	YES	100	JFZU01000002.1	16	53131	53162
pPAR120		1,2	+	1027162	1027196	34	AACCCTCAGAGACGTTATCGCGCTGGAATTACTT	Overlapping	pepD	47.0588	N	YES	100	JFZU01000002.1	16	62259	62291
pPAR121		1,2	+	1027437	1027470	33	TCTGCATCTGGCTGCCAGCCAGGGTAGCCGCCT	Antisense	pepD	66.6667	N	YES	100	JFZU01000002.1	16	62534	62565
pPAR122		1,2	-	1037650	1037712	62	CATGACGCCTGACGCGCCCGGGGGTTTGCCGGGCCCAGAGACTGTTGAGCATGGCATCGCCC	Antisense	cds895	69.3548	N	YES	100	JFZU01000002.1	16	72808	72748
pPAR123		1,2	+	1044754	1044788	34	GAACATGTTCGCATAGTGAACGCTGGCATCTCTC	Antisense	dhaD	50	N	YES	100	JFZU01000002.1	16	79851	79883
pPAR124		1,2	+	1062409	1062428	19	CCACGGTAAGATCGCGTCA	Intergenic		57.8947	N	NO	0	-	-	-	-
pPAR125		1,2	-	1062943	1062983	40	GGCTCCGGCATTGATGAAGGCAGATCGCGGCATGGACGCC	Intergenic		65	N	YES	100	JFZU01000003.1	24	2704	2666
pPAR126		1,2	+	1063231	1063270	39	CCTGAGGAGATCGCTATGCGTAAGATCCGATTTACTGAG	Intergenic		48.7179	N	YES	92.3077	JFZU01000006.1	1	1683	1717
pPAR127		1,2	-	1075568	1075597	29	TTAACGTTATGTGAGCCGCTGAAAACGTT	Intergenic		41.3793	N	YES	100	JFZU01000004.1	13	11915	11888
pPAR128		1,2	-	1076039	1076082	43	TGGAAGCGCGGATGATGTCGAACTGACCTGTCTTAACCGAGAT	Antisense	lldP	51.1628	N	YES	100	JFZU01000004.1	13	12400	12359
pPAR129		1,2	-	1082037	1082088	51	GTAATAAAAATGGTAATGATGGGAATGAGCAGGTCAAAGGACTGACGAATT	Antisense	licC	37.2549	N	YES	100	JFZU01000004.1	13	18405	18356
pPAR130		1,2	+	1086384	1086477	93	TAGTAGCAACGCGTCGGATCGCTGTCGAGAGAGCGTACGATACAATATTTTTTGTTCAACGCCGTCAGGGCGTTATGCCGGTTTGATGTGCAT	Overlapping	cds933	49.4624	N	YES	100	JFZU01000004.1	13	22703	22794
pPAR131		1,2	-	1090288	1090338	50	TTAATAATTTATCGAACTGCAACGTGCTATCGTCGGCAAACACCAGACGG	Antisense	hcaD	44	N	YES	100	JFZU01000004.1	13	26667	26619
pPAR132		1,2	-	1096985	1097005	20	TTTCTTCATCAGCGTGGGCA	Antisense	mak	50	N	NO	0	-	-	-	-
pPAR133		1,2	-	1128359	1128392	33	ATTGCGGGCTGCCAGGCGCATCCGCATCCGAGG	Intergenic		69.697	N	YES	100	JFZU01000004.1	13	64718	64687
pPAR134		1,2	-	1128552	1128607	55	ATATGATCCCAGTAACGGACGACCGCGATCTCGTCGCTGACGGTTTTAAGCACGT	Antisense	thiI	52.7273	N	YES	100	JFZU01000004.1	13	64933	64880
pPAR135		1,2	+	1143253	1143285	32	TCGGTGACAAATTATTAACGTGGACAAGCAGT	Intergenic		40.625	N	YES	100	JFZU01000004.1	13	79579	79609
pPAR136		1,2	+	1148007	1148057	50	ACTGAGCAGCATCCCAAGATACAGGGAGTATGCAAAAACAGTTCGGCTGA	Intergenic		48	N	YES	100	JFZU01000004.1	13	84333	84381
pPAR137	Ffs	1,2	+	1166468	1166603	135	GGGGCCCTGTTGGTTCTCCCGCAATGCTAGCTTGTGAACTCGGTCAGGTCCGGAAGGAAGCAGCCGCAGCAGGTGACGTGTGTGCCGGGATGTAGCTGGCGGGGCCTCCACCATTTCATCTCGTAAACATCCCTC	Intergenic		60.7407	N	YES	100	JFZU01000004.1	13	102783	102916
pPAR138		1,2	+	1166713	1166782	69	GCGTACAAATTTCCAGACTGACACCGGGACTTTGTCATAGAGCTTGTTCATCGTCAGTTCAGCCAGGCG	Antisense	hha	50.7246	N	YES	100	JFZU01000004.1	13	103028	103095
pPAR139		1,2	-	1168010	1168060	50	ATAACATAACAACTATGATATCCGATGTTGTCGCGTTATCACCACGGCAA	Intergenic		40	N	YES	100	JFZU01000004.1	13	104373	104325
pPAR140		1,2	-	1176148	1176177	29	CATTAGCGCGCGGCGCTGAGGATCTCTGG	Antisense	acrR	65.5172	N	YES	100	JFZU01000004.1	13	112488	112461
pPAR141		1,2	-	1189564	1189586	22	TTTCTTTTTCGCCGGGGAAATC	Antisense	ushA	45.4545	N	NO	0	-	-	-	-
pPAR142		1,2	-	1191395	1191428	33	GAGCAGACCAGGCTCTCCCCTGGAAAGTCGGTG	Antisense	ntcB	63.6364	N	YES	100	JFZU01000004.1	13	127738	127707
pPAR143		1,2	+	1192217	1192317	100	GCAATCCTGTTGTTGGCGACAACTAAAATCATTAACACATTCCTCTTTGAAGAGCCGATATGACTGTCGGCTCTCTTTTTTTTGCCGTGAGTTATCTGAC	Overlapping	ybaP	42	Y	YES	100	JFZU01000004.1	13	128529	128627
pPAR144		1,2	-	1196018	1196046	28	GCGACAGGCATGATCGAACAGGATGAAG	Intergenic		53.5714	N	YES	100	JFZU01000004.1	13	128529	128627
pPAR145		1,2	+	1196641	1196781	140	ATGACAGATTGACCGGCTAACCAGTTTGTTCTGAACTCAGGCGCGTTTTGGCATTACTCAGGTTAACCGGAAGCGTCAGCCGAAGGCCTCTGCAGCGACCGCGTTGACTTAGATACCGGGACGAGAACCCTTTTACCAGG	Intergenic		53.5714	N	YES	99.29	JFZU01000004.1	13	132952	133090
pPAR146		1,2	+	1198572	1198770	198	ACAACCAGACTCAGGCCGGGCTGAAGCGTGCGGGTGTAGCGGCCAAAGCGTTCGACCGTCCACTGATAGCCTTGCGGAACGATTTTCACGCCGGACCATACGGTGACCAGGGCGACCAGGATGAGAACAGGAATCACGGTGAGCATATAACCTCCAGGTTGTCAGATGAACGGGCCAAATCGTTCGGCCCGTTTTCTG	Overlapping	ybbK	57.5758	N	YES	100	JFZU01000004.1	13	134883	135079
pPAR147		1,2	+	1213542	1213576	34	AATATTTCCAAACGGAGCCGAAAGCTGGCGACTC	Intergenic		50	N	YES	100	JFZU01000004.1	13	149855	149887
pPAR148		1,2	+	1243112	1243143	31	CACAAGCGTACTGGCGATGGCGGCACCGATC	Antisense	ydhS	64.5161	N	YES	100	JFZU01000006.1	1	21613	21642
pPAR149		1,2	+	1244791	1244827	36	ACTCGAGTATTGCAGAACTGCGCGGAAGGGGAGCTG	Intergenic		58.3333	N	YES	100	JFZU01000006.1	1	23293	23327
pPAR150		1,2	+	1246877	1246903	26	CCTGACTGAGTACCTGAAATTTTTCC	Antisense	ydeU	42.3077	N	NO	0	-	-	-	-
pPAR151		1,2	+	1248734	1248784	50	AATTAAGAACGGTAATGAAACACCACCGTGCGGGACTTTTTCTGCCAGGG	Intergenic		48	N	YES	98	JFZU01000006.1	1	27237	27285
pPAR152		1,2	+	1257219	1257313	94	ACAGACAACCTCTGTAACACGCCGCCGGGAAAACCAGATGATAAAAGAGTGACATCATGCGCTTAATTTACTGTTCCAGAGCGATGTAAACCCT	Intergenic		45.7447	N	YES	100	JFZU01000006.1	1	45223	45315
pPAR153		1,2	+	1257464	1257514	50	TTCGGCTGTGACATCCAGACAGGCCAGCGGTCATCGTTAACCTGCTGGCC	Intergenic		60	N	YES	100	JFZU01000006.1	1	45468	45516
pPAR154		1,2	+	1270872	1270923	51	TTCAACGACGTGGAGTGATGCTTTAACACGGATGTTACCCTTAACATGTTA	Intergenic		41.1765	N	YES	100	JFZU01000006.1	1	58876	58925
pPAR155		1,2	+	1306802	1306953	151	TCGATTGTGGCACCTGCGGGCGCAGTGGCATCGGTTACCAGGACCAGCTTGTCACCCTTAATGCGTTTGGCATTACGAACGTTAGCGTAATGAACATGTAAACCATCCGCAATGATGCCGCAGTATACATCAGGCGCATCAAACAGCGCAC	Antisense	nagA	52.3179	Y	YES	100	JFZU01000006.1	1	94929	95078
pPAR156		1,2	-	1314028	1314052	24	GCATCGATCATCTGCTTATTTCCC	Intergenic		45.8333	N	NO	0	-	-	-	-
pPAR157		1,2	+	1314108	1314153	45	GGAAAAGCCGTTTGCCCAGTGTGAACCTGCGTCCACACTGAGCTC	Intergenic		57.7778	N	YES	100	JFZU01000006.1	1	102233	102276
pPAR158		1,2	-	1384575	1384611	36	AACGCCAGGTAATCGGCGTCTGCCTCAGCGGCATTG	Antisense	uvrB	61.1111	N	YES	100	JFZU01000006.1	1	172735	172701
pPAR159		1,2	-	1395985	1396035	50	ATCGTAGTCGTTGACCTCCGTTAACAGCTGGCGCACCAGAGAATCCAGTA	Antisense	dusC	52	N	YES	100	JFZU01000006.1	1	184160	184112
pPAR160		1,2	-	1423232	1423257	25	TAATTCTGCAAGGCGGGCTGCTAAG	Antisense	ydcN	52	N	NO	0	-	-	-	-
pPAR161		1,2	-	1431994	1432029	35	CATCAAAGGCGTAATAATTCCGAGCGAGATATATT	Antisense	gudP	37.1429	N	YES	100	JFZU01000006.1	1	220157	220124
pPAR162		1,2	-	1452891	1453335	444	CGCCCGTTTGCACACCTCCAGCGCTTCTCACTTTTGCATCACCCTGTCTGTGGCAATCCCACGTTTATTTTGCAACCCACGACCACGTGGCTGTCTCCGGCATCGCCTGGTGGATCGCTTTTTTCATTGTGCAGCCGTCGTTTTCAGCACGAGCAAGCCGGTAAGCTCAGAGGGAGACAGGCTGCGGCGCCGCATCCGGCAGGGAGTCAGGGTAATGGACGATATTGGGAAGGCGTGAAGGCCAGGCTGACGCTCTCTGGCGGGCTGTTTTTTTGTCACCAATAAAAACGGCCCTTAACAGGGCCGTTTTTTTAAACTCGACTAAGATCACTTAGAAGCTGTAACCTACGCCAGCAATCCAGGTGCCAACGTCAACGCTACGGATGCGGCTCTGCTCAT…	Overlapping	ompX	54.7297	N	YES	98.65	JFZU01000006.1	1	243379	242939
pPAR163		1,2	-	1459840	1459884	44	ATCAGTAGAGCGGTTTGTCAGGCCGCGCCCTTTTAACAGGGGGC	Intergenic		59.0909	N	YES	97.73	JFZU01000006.1	1	249929	249887
pPAR164		1,2	+	1479783	1479827	44	TCACCATCCGGGCTGGCAAGGATGCCATTGCGGCGAATTCGTTC	Antisense	ybjL	59.0909	N	YES	100	JFZU01000006.1	1	269831	269873
pPAR165		1,2	-	1480479	1480511	32	TCGTACTGGCACTGGGACTTTGCCTGGGAAAA	Intergenic		53.125	Y	YES	96.88	JFZU01000006.1	1	270556	270526
pPAR166		1,2	+	1484502	1484527	25	AGCCCTTTATTGCCAGATTTATGAC	Intergenic		40	N	NO	0	-	-	-	-
pPAR167		1,2	+	1502302	1502657	355	TTAGGGCCCTGATGAACGTCAAAATGGACCTGCTGGCCCGCCTTTAGCGTTCTGTAACCATCCATCTGTATCGTTGAGTAGTGTGCGAAGATATCTTCTCCGCCCCCGATTGGACAGATAAAGCCGAAACCTTTGGCGTTATTGAACCATTTAACGGTACCTGTCTCCATGCTTTTACTTCCCTCGCAAGACATTTTATAAGTAGGTGAGGTCACTGAAGCCGTGAGTCGGGTTTGATTAAAACTCAATCAGCTTGTGAAGGTAGAATGTAGAGAAACTGGCGTGGTCGTCAAGCAAACCACCGGGCAAGGCGGGGAAAAAATCATCAAAATTTGAGGTAGTTAACGCTATTTGA	Overlapping	cspD	46.1972	N	YES	100	JFZU01000006.1	1	292352	292705
pPAR168		1,2	+	1502302	1502657	355	TTAGGGCCCTGATGAACGTCAAAATGGACCTGCTGGCCCGCCTTTAGCGTTCTGTAACCATCCATCTGTATCGTTGAGTAGTGTGCGAAGATATCTTCTCCGCCCCCGATTGGACAGATAAAGCCGAAACCTTTGGCGTTATTGAACCATTTAACGGTACCTGTCTCCATGCTTTTACTTCCCTCGCAAGACATTTTATAAGTAGGTGAGGTCACTGAAGCCGTGAGTCGGGTTTGATTAAAACTCAATCAGCTTGTGAAGGTAGAATGTAGAGAAACTGGCGTGGTCGTCAAGCAAACCACCGGGCAAGGCGGGGAAAAAATCATCAAAATTTGAGGTAGTTAACGCTATTTGA	Overlapping	cspD	46.1972	N	YES	100	JFZU01000006.1	1	292352	292705
pPAR169		1,2	-	1502837	1502898	61	TAATCGTCATTATTCAGAATGACTTTATACATGGAAGGCGGCTTTAACCCTTCGCGTACTT	Antisense	clpS	39.3443	N	YES	100	JFZU01000006.1	1	292946	292887
pPAR170		1,2	+	1511707	1511808	101	AGAAGCGAATGACATCTTCGGAACAAAACGGGTTTTGCCGCCGGGTTTTGGGCAATGTGCCGAACGAATTTTGTCGTCTGATATGAGTCATGACGCATGAT	Intergenic		47.5248	N	YES	100	JFZU01000006.1	1	301757	301856
pPAR171		1,2	-	1520862	1521011	149	TCAGGCATGCGCCACGGGCGTGGCATGATGATCGGCTTTACGCAAAAGCATCACCAGGTAAACCAGCGCCACTGCCGCAATCATAACGAACAATAAACGGTCTGAGTAACTCTGCATCAGCATTGCTGTCATGCTCGGCCCCGCCAGAC	Overlapping	ycaD	55.0336	N	YES	98.66	JFZU01000006.1	1	311058	310911
pPAR172		1,2	-	1536621	1536650	29	TTTCCTGCTCGCTGTCCAGAATGGAAAAC	Antisense	msbA	48.2759	N	NO	0	-	-	-	-
pPAR173		1,2	-	1566804	1566847	43	GAAGGTTTCCGGACGGTTAAGCAGCAGCCATTCTTTGAGGCTG	Antisense	cds1378	53.4884	N	YES	100	JFZU01000006.1	1	356880	356839
pPAR174		1,2	-	1577465	1577490	25	ACAGTGAATCCTGAATACTGCGCTG	Antisense	cds1386	48	N	NO	0	-	-	-	-
pPAR175		1,2	+	1592616	1592666	50	GTTCAGCACGCGCGCGTCTTTGGCATAGCGGCGTGTGGCATAGCGGCTGT	Antisense	yccW	64	N	YES	100	JFZU01000006.1	1	382652	382700
pPAR176		1,2	-	1613795	1613829	34	AATTTCATAAGGGAAATAGCATGAATCGTCGTCT	Intergenic		35.2941	N	NO	0	-	-	-	-
pPAR177		1,2	-	1616264	1616371	107	AATCAAAGTTACATTGTATAACTTTACAGCCAACGAGTTGTGATCACGACTCTGTAACGAATGATGCATCTGCGTCGCCTCTGAAGGTGTAATGGATTTCCACCCTC	Intergenic		42.9907	N	YES	100	JFZU01000006.1	1	406375	406270
pPAR178		1,2	+	1623254	1623302	48	TTCACTGACCTCCTGTAGCCAGGGCGCGCGAGCTTCGCCTTCGGCACC	Antisense	cds1435	66.6667	N	YES	100	JFZU01000006.1	1	413260	413306
pPAR179		1,2	-	1636284	1636303	19	GTAAAAAGAGACTGTGGTG	Antisense	yceA	42.1053	N	NO	0	-	-	-	-
pPAR180		1,2	+	1640399	1640486	87	TGACAGGTAGCTAATCGTCCTATTTAAACAGTAAAAGTTGTTCATCACTGGCGTTAACCGCACGTCAGATTAGGGCGGTCTCCGCGC	Overlapping	cds1451	48.2759	N	YES	98.85	JFZU01000006.1	1	430393	430478
pPAR181		1,2	-	1667162	1667243	81	CAGTACTGCCAGACGCTGGTTGTCAACCGCAAACGACATGACACAATCTACATCACTGTCCACACTGACGACCGACTCAGC	Antisense	yceD	53.0864	N	YES	100	JFZU01000006.1	1	457231	457152
pPAR182		1,2	-	1671353	1671475	122	ATATACATGCCGCCATTGACGTGCAGCGTCTCACCCGTGATGTAGGCTGCTTCGTCAGAGGCTAAGAATGCAACGGCATTAGCAATTTCCTGCGCTTCGCCTAAACGACCCGCTGGGACCTC	Antisense	fabG	54.918	N	YES	100	JFZU01000006.1	1	461462	461342
pPAR183		1,2	-	1671535	1671586	51	TATAAAATGTTGAAAAAGATGCAACAAAATCCCGGCTGGTCGAACCACGAT	Antisense	acpP	39.2157	N	YES	100	JFZU01000006.1	1	461573	461524
pPAR184		1,2	-	1706868	1706902	34	ATCGGTATCTTCAGGACGTTTAACCGGGCTTGGT	Antisense	icd	50	Y	YES	100	JFZU01000006.1	1	496900	496868
pPAR185		1,2	-	1718609	1718698	89	TAAATCAGCCCGATGCTGACATTTGCCTGACTGGCGATACTCTGAATGGAGGTTTGATAAAACCCTTTTTGTCGCATGCAGTATTCGGC	Antisense	uidR	46.0674	N	YES	100	JFZU01000006.1	1	509288	509201
pPAR186		1,2	+	1719774	1719820	46	TTCTGACATGGTACGCGAGGCTCCGGGGCGAGGGAATCGCCGTCAC	Intergenic		65.2174	N	YES	97.83	JFZU01000006.1	1	510366	510410
pPAR187		1,2	-	1729391	1729438	47	GAATGCTGCGATCCAGCCGTACTGTCCGTGATGGCTGAAGCCTGCGC	Antisense	yegV	61.7021	N	YES	100	JFZU01000006.1	1	520098	520053
pPAR188		1,2	-	1736691	1736744	53	TCTGGCCGGATCGCGCAGCTCTGCGTTGCTCGGCTGACCGTGGCGCCCCTGGG	Antisense	mltE	73.5849	N	YES	100	JFZU01000006.1	1	527404	527353
pPAR189		1,2	+	1738186	1738217	31	ATTCATAAAGGAAAAGGACTTTGGTCTGGCA	Antisense	deoR	38.7097	N	NO	0	-	-	-	-
pPAR190		1,2	+	1742349	1742394	45	ATCACCGTGGTGACAGGATTGCGCACATGCTGCGGATCGCGCAGC	Antisense	ynaI	62.2222	N	NO	0	-	-	-	-
pPAR191		1,2	+	1781610	1781639	29	TGGATTCGGGGAGGTGAAAGGATCAGTCA	Intergenic		51.7241	N	NO	0	-	-	-	-
pPAR192		1,2	-	1781795	1781842	47	CAGGGTATGGCGGATTTCCCGGCCTCTCGTCGAGCGGCCGGGCGACG	Intergenic		72.3404	N	YES	100	JFZU01000006.1	1	570757	570712
pPAR193		1,2	-	1790241	1790277	36	AGTTAAAACCACCGCGTTAGCAGCGATCGTACTGGC	Intergenic		52.7778	N	NO	0	-	-	-	-
pPAR194		1,2	-	1794250	1794295	45	AATGTTCTCTCCACAATGGTGCCCCCGAGGCGCTGATAAAAAGCT	Antisense	cds1592	51.1111	N	YES	100	JFZU01000006.1	1	561443	561486
pPAR195		1,2	-	1801467	1801494	27	AACATTTGAACGGATGTGGATCCCGCC	Intergenic		51.8519	N	NO	0	-	-	-	-
pPAR196		1,2	-	1808196	1808227	31	GTACTGGCAACAAACGCCAGCGGGCTGAGAA	Antisense	yveA	58.0645	N	YES	100	JFZU01000006.1	1	596852	596823
pPAR197		1,2	-	1816693	1816727	34	ATTGCCCAGCGTAATAGCCACTGGCAGATCGTCG	Antisense	vdcC	55.8824	N	YES	97.06	JFZU01000006.1	1	604881	604849
pPAR198		1,2	-	1817502	1817548	46	ATCATACTTTCTCCTTAACCGCGATTTGATAACAGGGACGTTAACT	Overlapping	vdcC	39.1304	N	YES	97.83	JFZU01000006.1	1	605702	605658
pPAR199		1,2	-	1820623	1820673	50	AAACTGTCATTCTTAATATGTAGCCTCCAGAAAATCAGGCATGGATACGC	Intergenic		40	N	YES	100	JFZU01000006.1	1	608827	608779
pPAR200		1,2	-	1821960	1821992	32	TGGATACCCACATTGAGGCATAAGCGATCCCC	Antisense	xylE	53.125	N	YES	100	JFZU01000006.1	1	610146	610116
pPAR201		1,2	+	1856570	1856604	34	CCAGACACGTCGGGCTGGATAGTGGCACAGTCAG	Intergenic		61.7647	N	YES	100	JFZU01000007.1	5	33175	33207
pPAR202		1,2	-	1858181	1858230	49	AAAAAAGGCGTCCTCCCCACTGCTCTCGCAAGGGGACGGACGCCTTTAT	Intergenic		57.1429	N	YES	100	JFZU01000007.1	5	34833	34786
pPAR203		1,2	-	1883817	1883859	42	CACACGACGATCGGCGCTGTCGGCAGAAGGCGAAACCGTGGC	Antisense	astB	66.6667	N	YES	100	JFZU01000007.1	5	60463	60423
pPAR204		1,2	-	1900966	1901000	34	AGAAACGCATGTTCGGTACGTGCGGACCGCGGCA	Antisense	thrS	61.7647	Y	YES	100	JFZU01000007.1	5	77616	77584
pPAR205	rprA	1,2	-	1918007	1918133	126	TGTGAATACCATGTTTCCTATGTTGGAAATCAAGTTACTGATTTCTAAACGCCCTAATTTCCCCTGAGTAGCGTAAAGAATTGCTGTGTGTAGTCTTTGCCCATCCCCTGTGATGGGCTTTTTTTT	Intergenic		40.4762	Y	YES	100	JFZU01000007.1	5	94754	94630
pPAR206		1,2	-	1921969	1922645	676	TTGCCAGGCAGCGCTGGCGCGGCAGTTTCTGCAATTGCGGATGCCATGACAGCGCATAAATTCCCAGGGAGTTCTCCAGGTTCTGGCTCTCATGACCGTAGGTGCCGGCCATGCCGCAACAGCCCACATTGATGTTTTCGAGCTTTGCGCCGAAGCGTGAGAAGATCGCCTGCCACTGACCGGGCGTGCCCGGCAGAGCGGTCACTTCGGTACAGTGAGCAAACAGATACCATGCTTCTCCGCTGGTGACCTGCACCTCACGTTCCTGCAGCGCCTGATGGAGCCACTCATGTACCAGAAGCACGTTGAAATCGCCACGGGCCTCGCCCAACATCTGGTGATACTCATCGCGGTAACAGAGCACCGTCGCCGGATCGATCCCCACCATCGGCATGCCCA…	Antisense	ydiJ	56.5089	N	YES	99.11	JFZU01000007.1	5	99266	98592
pPAR207		1,2	-	1923537	1923619	82	TCAGCGTTAACCCTTTCCACACATACTCGTCGGGTGAGAAAGAGTCTGCATTCACGGATGACATGTTGATACCTCTTGAGTC	Overlapping	sufA	47.561	N	YES	100	JFZU01000007.1	5	100240	100160
pPAR208		1,2	+	1936663	1936699	36	GAACTGTCAGAACCTGAGAAAGAGCAGGAGCCGTTT	Antisense	cfa	50	N	YES	100	JFZU01000007.1	5	113276	113310
pPAR209		1,2	+	1936855	1936924	69	CGGCGAATCAGGGCCCGGCACAGGAGGCGCTGGCGGGCCCGTCACGTATTGATCACTCAGACGACAAAA	Intergenic		63.7681	N	YES	98.55	JFZU01000007.1	5	113468	113535
pPAR210		1,2	+	1937768	1937793	25	TAGCGATCGACCACCAGGGCCTGCC	Antisense	ydhC	68	N	NO	0	-	-	-	-
pPAR211		1,2	+	1955916	1955956	40	AGAAGGTTGTAGCCAGCTGGATAACAGCCGTGGAAGTGAA	Intergenic		50	N	YES	100	JFZU01000007.1	5	132531	132569
pPAR212		1,2	+	1958431	1958475	44	AGAGAAGTTATCAATACCTTTAAAGGACAGCGTTGGCCCCAGTT	Antisense	glgX	43.1818	N	YES	100	JFZU01000007.1	5	135046	135088
pPAR213		1,2	+	1963784	1963883	99	GCGAGATCAGGAGCCCGGGAGGTCGGTGCGCCTTAACAGCCTTTCCCAGTGCCATTATTCAGATATTGTTATGTGTAATACCGCATGAGGCACCCGGCA	Intergenic		54.5455	N	YES	98.99	JFZU01000007.1	5	140399	140496
pPAR214		1,2	+	1973541	1973570	29	TCTGCGTTCAGGAATGCTCTGCGCCGCTT	Antisense	cds1761	58.6207	N	YES	100	JFZU01000007.1	5	150155	150182
pPAR215		1,2	-	1981298	1981342	44	AAATAAGGCAGTGGAATAAAGACGAATACGGCGGGCGCGTTCCG	Intergenic		52.2727	N	YES	100	JFZU01000007.1	5	157961	157919
pPAR216		1,2	+	1986788	1986838	50	GAACCAGCACGCCAAGAACGATAACGCGTTTGGTCCCGAGGACTTTGTCA	Antisense	tppB	54	N	NO	0	-	-	-	-
pPAR217		1,2	+	2005274	2005324	50	TTGCATTTCAATGGGGCGTTGATGATGTTTTTAACTGCCCTCACTTACCT	Intergenic		42	N	YES	100	JFZU01000007.1	5	182168	182216
pPAR218		1,2	-	2008519	2008625	106	ATTATCCAGCGAGTAGCTTTCTGAACGACCCGCGCCCGACGTACGCATCTGGCTGGCAGTCACGGTATAGTTTTTAGATACCGGCGCACTGAGCGAATTCGACAGG	Antisense	yhcD	54.717	N	YES	100	JFZU01000007.1	5	185517	185413
pPAR219		1,2	-	2011684	2011727	43	TTATAACGCTGGATAATACGCCTGGACAACGCGACAAGCGCCT	Antisense	cds1800	51.1628	N	YES	100	JFZU01000007.1	5	188621	188580
pPAR220		1,2	-	2016937	2016975	38	AATGTCATAACGGATAAAGAGCATATCCTGCGCCACAT	Antisense	yjeP	42.1053	N	NO	0	-	-	-	-
pPAR221		1,2	+	2022885	2022929	44	TCCAGATAGCGACGGCCCTCAGGATCGATGAGCCACACGCCTTC	Antisense	gabT	61.3636	N	YES	100	JFZU01000007.1	5	200300	200342
pPAR222		1,2	+	2056211	2056285	74	CTAAGAACTGCAAGAATTACTGATACACTTTATGTGCGGTTTTCAACGCCGCGATCGGTGCATGACAGCAGCCA	Intergenic		47.2973	N	YES	98.65	JFZU01000007.1	5	233627	233699
pPAR223		1,2	+	2069994	2070021	27	TTTGGCCTGAAAGCGTGGATCCCTGGG	Antisense	yncD	59.2593	N	NO	0	-	-	-	-
pPAR224		1,2	-	2075557	2075613	56	GAGGATCGGGATAGCGGTAAACTGGAGATCCGGACACACATCCACGTTAAACGGCG	Antisense	pqqB	55.3571	N	YES	100	JFZU01000007.1	5	253035	252981
pPAR225		1,2	-	2088930	2088993	63	TTACAATCAATTTGTGGAGAGTGCTGAGCACCTCGTTCGCCATCCGGTTACCCGCCGGGCAAC	Intergenic		55.5556	N	YES	100	JFZU01000007.1	5	266416	266355
pPAR226		1,2	-	2094988	2095030	42	GGTTTGGAACGGAATGCCCATTGACCTTCACCGTGCCGCTGC	Antisense	rbsA	59.5238	N	NO	0	-	-	-	-
pPAR227		1,2	-	2096492	2096522	30	AAGACCCGTAGCGAGCAATTGATAAAACGC	Antisense	rbsC	46.6667	N	YES	100	JFZU01000007.1	5	273945	273917
pPAR228		1,2	+	2106379	2106412	33	GTGCCTTGGCCTGATCCCGGAGATGAAGAATGC	Antisense	lacA	57.5758	N	YES	100	JFZU01000007.1	5	284020	284051
pPAR229		1,2	+	2108491	2108522	31	TACAAGATCGCGCGGATGAACAGGCAGGCCG	Antisense	cds1886	61.2903	N	YES	100	JFZU01000007.1	5	286134	286163
pPAR230		1,2	-	2125878	2125942	64	GTATTATCGATGTAATCGCCCTGATTGTAACCGACATATTTGGCATAGCCCGCGTCGTTACCGC	Antisense	phoA	48.4375	N	YES	96.88	JFZU01000007.1	5	303584	303522
pPAR231		1,2	+	2136378	2136451	73	AGATAGTAAGCGTGTGCGCGGACAAGGTTTTCGATGTGCAGGCATAAGGGCTCAAGCGTCGCATCCTTTGCCT	Antisense	cds1915	53.4247	N	YES	97.26	JFZU01000007.1	5	314019	314090
pPAR232		1,2	-	2150287	2150312	25	TGGCACTTCAGCGAGCGCGGATCTT	Antisense	ydeP	60	N	NO	0	-	-	-	-
pPAR233		1,2	-	2152780	2152801	21	ATTCACGTAGCGTTGCCTGTC	Intergenic		52.381	N	NO	0	-	-	-	-
pPAR234		1,2	+	2161514	2161560	46	ACAAACAGATCGTCGTCTTGCATCAAGGGGGCCAGTTCCGGTGCGG	Antisense	cds1934	58.6957	N	YES	100	JFZU01000008.1	14	25361	25405
pPAR235		1,2	+	2175449	2175480	31	AATCGCGAATAGACTGCCCGACCCCGCTATT	Antisense	tcp	54.8387	N	YES	100	JFZU01000008.1	14	39295	39324
pPAR236		1,2	+	2185685	2185737	52	TTCAGGGAGAATTTTACCGCCCAAGATGCGTTATCCTGCCCACTGAACGACT	Intergenic		50	N	YES	98.08	JFZU01000008.1	14	49510	49560
pPAR237		1,2	-	2187335	2187526	191	GATCATTGCATATGATAAAGGAAGACAATCAGGTGTGGGAAAGCGAAGGTAAATGTTTGTACAAATGTTTCTGGGATGTTACTCTGAGTGTCCCGGCCAGCATCACTTTATAGTTTGTGAAGTCTGGCCGGAAAGTTTTTCCCTGGTGTTGGCTGTTTCAGCGACCTGGCCTTGCAGGTCAGGTTTTTTTT	Intergenic		44.5026	Y	YES	98.95	JFZU01000008.1	14	51351	51162
pPAR238		1,2	+	2187321	2187467	146	GTTGTTTAGCGGTAAAAAAAAACCTGACCTGCAAGGCCAGGTCGCTGAAACAGCCAACACCAGGGAAAAACTTTCCGGCCAGACTTCACAAACTATAAAGTGATGCTGGCCGGGACACTCAGAGTAACATCCCAGAAACATTTGTA	Intergenic		46.5753	N	YES	99.32	JFZU01000008.1	14	51148	51292
pPAR239		1,2	+	2195727	2195775	48	AGGACGACGCTCTCCACTTTCCAACAGCGCGCGCGCCTGCGCAATGCA	Antisense	yqeB	64.5833	N	YES	100	JFZU01000008.1	14	59554	59600
pPAR240		1,2	-	2215561	2215611	50	ATACCGGACATTAATGACATCGCGACGTCCGTCGCGTCCGAGGCTAAAGA	Antisense	sotB	54	N	YES	100	JFZU01000008.1	14	79418	79370
pPAR241		1,2	-	2226977	2227034	57	ACTGATAAATAATGCTTGAGGCGCTATCGTGGGATAACGCAGCCGCCAGTCGTGACT	Intergenic		50.8772	Y	YES	96.49	JFZU01000008.1	14	90834	90779
pPAR242		1,2	+	2237033	2237085	52	ATGCTAATTCTTTAAGCTGATCTTCACTCGCCTGTAAGCTGTGCGCAGATTT	Antisense	cds1997	42.3077	N	YES	98.08	JFZU01000008.1	14	100835	100885
pPAR243		1,2	+	2246240	2246274	34	TTCCAGCTCGTCGGCGATGCGGTTGGCAACGGTT	Antisense	hrpA	61.7647	N	YES	97.0588	JFZU01000008.1	14	110039	110070
pPAR244		1,2	-	2254366	2254399	33	CCAGCACGTTAAGACGTTCGCTGAGGTCAGGCG	Antisense	ydaO	60.6061	N	YES	100	JFZU01000008.1	14	118194	118163
pPAR245	fnrS	1,2	-	2254671	2254792	121	CAAAATCTCTCTCGCAGGTGAATGCAACGTCAAGCGATGGGCGTTGCGCTCCATATTGTCTTACTTCCTTTTTTGAATTATTGCATAGCATATTTAATTCGAAATACGCCGGCTAACTAGC	Intergenic		42.1488	Y	YES	100	JFZU01000008.1	14	118587	118468
pPAR246		1,2	-	2267249	2267331	82	GCGCTTCGACGGTGGCTCTACCGAAGAAGAGCACGACATTGCTCACATTGCTTCCAGTTGCCCGCTTCGGCGGGCCCTTTTT	Intergenic		58.5366	Y	YES	100	JFZU01000017.1	11	87009	86982
pPAR247		1,2	+	2267292	2267395	103	ATGTCGTGCTCTTCTTCGGTAGAGCCACCGTCGAAGCGCAGCTGAATAATAATCATTCCTGTTCGCATCTGTAAAGCCTTATTGAGAACTTTTCTCATTTCCA	Intergenic		43.6893	N	YES	99.03	JFZU01000008.1	14	131088	131189
pPAR248		1,2	-	2272137	2272166	29	TTAAGACGGCTCAGCAGGCGGAATATCTG	Antisense	sapD	51.7241	N	YES	100	JFZU01000008.1	14	135956	135929
pPAR249		1,2	-	2297821	2298115	294	GAAAGCTGGGATCTCAACGAACATCAACGCAATTTCATCGAGTCCTTTCTGGACCCGAAAGTAAAATAATTAATTATCGTTCTTTTCTTTTCGACACATCTTCTGTCATTCGGCTGCTTAAAAAAGCCTTTCACACGTAGCATAAAAGATGTCATCCGTTAAAACGGTTGGTAGTGCGGCTTTCTATTGCCCATTCGGCGCAGGAGTGATCTTATGAATATGATAAAAATGACCTGGTTCAGTGCCTATGCTTTCTCTTTTAGCGTGTGGATGGCAGCACTTTGGGCAGCCTTG	Intergenic		42.517	N	YES	99.32	JFZU01000009.1	8	30211	29919
pPAR250		1,2	-	2298626	2298685	59	TTCCCATACTCCAGTTAAGCCTTGATGGAGACGCGTTAATTATGGGGTGATTAAAAGAC	Intergenic		42.3729	N	YES	98.31	JFZU01000009.1	8	30781	30724
pPAR251		1,2	-	2318729	2318761	32	ACGGCCGAACCTGAGATCGCACCGGCGGAGCC	Antisense	trpA	71.875	N	YES	100	JFZU01000009.1	8	50858	50828
pPAR252		1,2	+	2334130	2334162	32	TAGTGACATGCCGCGATGCCAGCACTGGCGCT	Intergenic		62.5	N	YES	100	JFZU01000009.1	8	66222	66252
pPAR253		1,2	+	2345226	2345257	31	CAGGGCACCGATTGAACACCCGGCGACTACG	Antisense	ychK	64.5161	N	YES	96.7742	JFZU01000009.1	8	77320	77348
pPAR254		1,2	+	2349596	2349641	45	ATGGGACTGGATCGCATTGAGCACCGCATGACGGCCGGCAAAATG	Antisense	topB	57.7778	N	YES	100	JFZU01000009.1	8	81849	81892
pPAR255		1,2	-	2354807	2354857	50	CCACCAGATTTGAGGCAAACCGTTGAGCTCACCCAGGGTATAAACCGGCT	Antisense	pncA	54	N	YES	100	JFZU01000009.1	8	87107	87059
pPAR256		1,2	+	2356048	2356089	41	AACGATCAACATTAATCGGGTCTTATTTTGTGCTCAACCCT	Intergenic		39.0244	N	NO	0	-	-	-	-
pPAR257		1,2	+	2356164	2356207	43	GGATTCAACAGAGCACGCCGTTTACCGCTGAGCGCAAGCGGTT	Intergenic		58.1395	N	YES	100	JFZU01000009.1	8	88416	88457
pPAR258		1,2	-	2398329	2398476	147	GGGTTAAACGAGGTACAGTTCTGTTTATGTATGGCATCTTCAGTAAAGAAGTTACGAGTAAAGACGTTGACGTTGAATACCGCTTCCTTGCCGAACTTTAATCAGTGCCTCATTCAGTAATGTCTCTGTTTTATCTGTAGGTTAGCC	Overlapping	cspC	40.8163	N	YES	100	JFZU01000009.1	8	130741	130596
pPAR259		1,2	-	2419496	2419559	63	GGTAGGGGGATTAAAATACAGACTGAAAACGCGTCAGTTCTACCTGAACCGACTTCACCTGGG	Overlapping	betB	49.2063	N	YES	100	JFZU01000009.1	8	151823	151762
pPAR260		1,2	+	2421408	2421487	79	TGTTAATTACCGGAGGCTTTCCCCGTCCACTGAAGAGAAGCAACAACGTGGATGCATTGTTTAATTATGAGCAGGATGT	Intergenic		44.3038	N	YES	98.73	JFZU01000009.1	8	153674	153751
pPAR261		1,2	+	2439197	2439235	38	AAGACTGTATTCATGATCGCGCCGCCGGGGCAAAAAAA	Antisense	ptrB	50	N	YES	100	JFZU01000009.1	8	171424	171460
pPAR262		1,2	-	2445884	2445918	34	CGAGTGTGTCAGAACTGTGGCACTGCGCCATAAC	Intergenic		55.8824	N	YES	100	JFZU01000009.1	8	178144	178112
pPAR263		1,2	+	2451765	2451968	203	ATGGTGATGATGCGCTTCATCATGATCGTGCTCTGCGTCATCATGGTCGTGATGATCATCGTCTTCACCTCCACGCAGTAGCAAGGGTTTTACGCCGGAAATTTGCACGATCTCAAGATTCTTTTTTTCCGGCAGAGACGCCGCAGATTTTGTCATGAAGGCTTCCATTTCAGGGCCAACCCAAACAACTAAGTCCGCGTTTT	Antisense	znuA	48.2759	Y	YES	99.51	JFZU01000009.1	8	183993	184194
pPAR264		1,2	+	2468378	2468407	29	GTGGCAACATTGATCGCACTGATGGGATT	Intergenic		48.2759	N	YES	100	JFZU01000009.1	8	200606	200633
pPAR265		1,2	+	2478252	2478379	127	TATCGGACAGGGGCAGACGCTGCACCATTTGTGACAGCAGCGTCGTCGCTTCCGGTTGATCTAATAACGTCGATTTCTTCATCTTTGCACCTGGCCTGAACTAAACCTGTTGAACATCTGCTGCTAC	Overlapping	cheR	50.3937	N	YES	100	JFZU01000009.1	8	210480	210605
pPAR266		1,2	+	2484276	2484326	50	GTTTCCAAAAACAGATTGATGATGTCGGTGCTGAGCTGCATTTCGCCGCG	Antisense	cds2229	50	N	YES	100	JFZU01000009.1	8	216505	216553
pPAR267		1,2	-	2507613	2507677	64	GGTTCACTTTACTATGAAAGCGTAATCGGGCGTGTTGATGTCTCACACTGGAGTTCGCGCATGG	Intergenic		50	N	YES	100	JFZU01000009.1	8	240074	240012
pPAR268		1,2	-	2514732	2514751	19	AGATCAGATTGGGCACTGC	Antisense	putA	52.6316	N	NO	0	-	-	-	-
pPAR269		1,2	-	2530628	2530652	24	AGACCATTAACTCCGGGACAGGCG	Antisense	cds2269	58.3333	N	NO	0	-	-	-	-
pPAR270		1,2	+	2531651	2531733	82	AAGAAAATAGCCGCACGTCCCGCTGTGAGATAAACTTTCTGAAGACAACGCAGGAAGCTCAACACGCATCAACCGATTATGG	Antisense	cds2270	47.561	N	YES	100	JFZU01000009.1	8	264066	264146
pPAR271		1,2	+	2539511	2539554	43	CTGGGGTAGGTCAACCAGCTCTTCAATAGCGCGGACTTCAATG	Antisense	cds2276	53.4884	N	YES	100	JFZU01000009.1	8	271928	271969
pPAR272		1,2	+	2542760	2542790	30	AGGGCATAGCTTATCTGGCAGGCGCTATGC	Antisense	cds2279	56.6667	N	YES	100	JFZU01000009.1	8	275177	275205
pPAR273		1,2	+	2547331	2547362	31	TTTTCAAGATCGTTAAGAAATGCACACGCCT	Antisense	cds2280	38.7097	N	YES	100	JFZU01000009.1	8	279748	279777
pPAR274		1,2	+	2550448	2550483	35	CTTCATAAAAGAATTATAGGGTTCGGATTTGGCCT	Intergenic		37.1429	N	YES	100	JFZU01000009.1	8	282865	282898
pPAR275		1,2	-	2556847	2556880	33	AGCGCGAGTGGGTGACTCATTAAAACGTATCCT	Overlapping	fliS	48.4848	N	YES	100	JFZU01000010.1	18	2552	2521
pPAR276		1,2	-	2580795	2580835	40	TCTTCTACCGCTTTATAAATACGCTGCAGGATATCCGGAA	Antisense	cds2317	42.5	N	YES	100	JFZU01000010.1	18	26506	26468
pPAR277		1,2	+	2588147	2588252	105	CTATCAGATGTCCCGGAACGCGCATTGACAACAGCATTGTTGATTTTTTTATCCGCCCCCGTTTTTCGGGACAAAAATCACCAATGCTCAGATGACTATGAGACG	Intergenic		45.7143	N	YES	99.05	JFZU01000010.1	18	33820	33922
pPAR278		1,2	-	2589792	2589887	95	ACAGAACCGGCGCGGTAAAAAAATACTCGGATAACACCGCGAAGCATTCCGCAGGATCGCTGGCGGCATAAGGATCGATACTGGCGGCCTGTTCC	Antisense	yeeI	55.7895	N	YES	100	JFZU01000010.1	18	35557	35464
pPAR279		1,2	+	2590392	2590439	47	GGACGCCGGAGAAACAATCAGTACTGGACGCCTTCCGCTTTGTTCAT	Intergenic		53.1915	N	YES	100	JFZU01000010.1	18	36145	36190
pPAR280		1,2	+	2605074	2605124	50	GATGGATACCGAACTGGCGATAGAGTTGCGGCATATTGCCGCCCTGGCCA	Antisense	ybgG	58	N	YES	100	JFZU01000010.1	18	50834	50882
pPAR281		1,2	-	2609994	2610066	72	TCCGTTATTATGATCCGGACAGCGGCCGGTTTACGCAGCATGACCCGATAGGGCTGGCGGGCGGGATCAACC	Intergenic		61.1111	N	YES	100	JFZU01000010.1	18	57258	57188
pPAR282		1,2	-	2635130	2635232	102	AAGTGATGTCTTTGGCGAATGGCTGGAAGCTTTCATCATAGATTTATCAGTATAATGATCGACCTGTGTTTAAAATATAAAAACGTCGGCTTTGGCGAGCTG	Intergenic		39.2157	N	YES	97.06	JFZU01000012.1	7	19556	19456
pPAR283		1,2	+	2644935	2644994	59	TAAACGGATATGGTTGTCGCTGCGCTTTTCAACGATCTGAGCAACGCCCATCGCCGTCC	Antisense	cds2374	54.2373	N	YES	100	JFZU01000012.1	7	29262	29319
pPAR284		1,2	-	2647080	2647136	56	GTGTAAGATGTTAAGAAATGGAAAAGAACTTTACACAGGCGAGCAGGATGTTGAGG	Intergenic		41.0714	N	YES	100	JFZU01000012.1	7	31461	31407
pPAR285		1,2	+	2702175	2702331	156	GTTGTCTTTGGTGATCAGCTGGAATGGGATATCAACAATCTTCTGCACTTTTTCACCGTTTGCCAGTTTGATTGCGGTCTGAACAGCGCCTTCACCCTGCCCTTTTGCATCCTGGAATACGCTGGCCACCATCTTGCCGTTCTTGATCATCTGCAA	Antisense	mocB	48.7179	N	YES	100	JFZU01000012.1	7	86824	86978
pPAR286		1,2	+	2703432	2703730	298	TTAGCAGTTTGAAAAGCAAGCGAATGTGTCTGATATTCACCAATGCGCTGCTTTTACGAGCACTTAAACGCAAACCATGAAAGAGGGCTTTGACATCCCTAACCGGCGCCGCTACTATTCGCCCCGTTCTGACAATTCCTCTGTAGTTCAGTCGGTAGAACGGCGGACTGTTAATCCGTATGTCACTGGTTCGAGTCCAGTCAGAGGAGCCAAATTCTTGTTTTCAGGCATGCTTTAAAGCCTTTCAACCCGGTTTTATTACGTCTGCGTGAGAAATTTTTCCGATGCGTAGTGGGGT	Intergenic		46.9799	N	YES	98.9967	JFZU01000010.1	18	35732	35838
pPAR287		1,2	+	2750610	2750660	50	TTTTATGACACGCGTTCAGTTCAACCATCATCACCACCATCACCCTGACT	Intergenic		46	Y	YES	100	JFZU01000012.1	7	135339	135387
pPAR288		1,2	+	2780323	2780348	25	TGAAAAGCCGACACTAACTCGCTGT	Intergenic		48	N	NO	0	-	-	-	-
pPAR289		1,2	+	2797035	2797081	46	CTGGCATGTTTACAAGTAGACCCCGCCATCCCCGGACTATTTTAGG	Intergenic		52.1739	N	YES	100	JFZU01000012.1	7	176340	176384
pPAR290		1,2	-	2811295	2811321	26	GGACACCGACTGCGGGGCCTGCAGGG	Antisense	mdtB	76.9231	N	NO	0	-	-	-	-
pPAR291		1,2	-	2821244	2821276	32	CCTAAGACAGGACGGTCGGCGACGTTGACGGA	Antisense	yegS	62.5	N	YES	100	JFZU01000012.1	7	200587	200557
pPAR292		1,2	-	2822674	2822713	39	GTGAGGTTCTGTTGGATATAGTCAGCCAGGGAGGCATCG	Antisense	ydfI	53.8462	N	YES	100	JFZU01000012.1	7	202024	201987
pPAR293		1,2	-	2830306	2830333	27	AACCCCACCCGATGACCGTCCAGTTCT	Antisense	cds2534	59.2593	N	NO	0	-	-	-	-
pPAR294		1,2	-	2842877	2842967	90	CCACTCTCCTGTTGAGGGCACCGGCCTGGTCGCCGGTTTACATGGTTCATGACACGCACTATGGATGCAGTAGCCTACACGGAAGTCACG	Intergenic		57.7778	N	YES	100	JFZU01000012.1	7	231672	231584
pPAR295		1,2	+	2853965	2854079	114	TAAACATTACGCTGGGTAAAAATAAGGCGCGATTGTAGCAGCAAAGGCCGCACTGTATAGCGAATGCTGCGTTGATATAAGTTACCTTCATGATAGGCGGCAGATTATTAGCGG	Intergenic		44.7368	N	YES	100	JFZU01000012.1	7	242671	242783
pPAR296		1,2	-	2856010	2856063	53	AGGTGATGAACCCATGGCCACAGCAAGGGATAAACAAAGATCGCCAGGGTGCC	Antisense	yeiH	54.717	N	YES	94.3396	JFZU01000012.1	7	244764	244716
pPAR297		1,2	-	2869861	2869911	50	ATATAACACTACCTGTCAACCCGGCGTACAGCGCGCGTTATCAGTCGGCA	Overlapping	yeiP	54	N	YES	100	JFZU01000012.1	7	259697	259649
pPAR298		1,2	+	2872012	2872040	28	GTGAGAAAAGAAGACGCGGTATTAAGCA	Intergenic		42.8571	N	YES	100	JFZU01000012.1	7	259697	259649
pPAR299		1,2	-	2872803	2872834	31	GGGATTCGAGGGATTAAAAAAAAACGCTGCC	Intergenic		45.1613	N	NO	0	-	-	-	-
pPAR300		1,2	+	2888720	2888764	44	GGATGCCGGAGAGGATCTCAAACGCGAGATCACGTTTGATGATG	Overlapping	cds2586	52.2727	N	YES	100	JFZU01000013.1	3	8657	8699
pPAR301		1,2	+	2898498	2898537	39	ACTGTGTAACCCAACGCCGAGTGAACGGCGACGCATTAG	Intergenic		56.4103	N	YES	100	JFZU01000013.1	3	18437	18474
pPAR302		1,2	-	2902105	2902132	27	GCAGGTCGTTGGCAAAACGCGCGATGG	Antisense	exbB	62.963	N	NO	0	-	-	-	-
pPAR303		1,2	+	2906513	2906563	50	CTGATATCTGCCTGTCCTGAGTAACCGAAAGGCTAAAGACCTGTTGCCGA	Intergenic		50	N	YES	98	JFZU01000013.1	3	26451	26499
pPAR304		1,2	+	2908850	2908900	50	TCGGTCAGCCTGACGGCATCCAGGCTGGCGTGGTCGCGAGCATGGCCGGT	Antisense	yojI	70	N	YES	100	JFZU01000013.1	3	28788	28836
pPAR305		1,2	+	2911509	2911554	45	ATAGCTGCCAGATGTGCTGATGCCGTGTCCCTGCAGGTCTACCCG	Antisense	apbE	60	N	YES	100	JFZU01000013.1	3	31447	31490
pPAR306		1,2	+	2912954	2913012	58	TAATCAACATAGGTCGACATGTTTTTGTTGAAGTAGTAAGTCGCACCCACGTCGACAT	Antisense	ompC	41.3793	N	YES	100	JFZU01000002.1	16	66649	66702
pPAR307		1,2	+	2914323	2914402	79	TTTCTTATCTTCATTCACCCCGAATGATTTTTTTTACCCTTATATATCGCCGGGCTTATTGCCCGGCTTTTTTTTGCCT	Intergenic		39.2405	Y	YES	100	JFZU01000013.1	3	34261	34339
pPAR308		1,2	+	2914690	2914754	64	GCGTCGTCCAGCCCTGTTGATGAGTTCTGCTTTTTGCGTACGCACATAAACCCGGTAGTAATAC	Antisense	lktD	50	N	YES	98.44	JFZU01000013.1	3	34629	34691
pPAR309		1,2	+	2952557	2952583	26	ACGCAAAGAAGTGTAAGAGATGGCCT	Intergenic		46.1538	N	NO	0	-	-	-	-
pPAR310		1,2	-	2971470	2971599	129	GTTAATTGCACGATCCATGCGCGCAAATACCCGCTACACTAAAATTACCCTTACAGACTGAAGCGATTTAGCTGGAAACACGCGCATCATATGTTAATAATATGATGCAGGTGTAAAATAAAGTTTGGA	Intergenic		39.5349	N	YES	100	JFZU01000013.1	3	91734	91607
pPAR311		1,2	-	2972996	2973181	185	ATTTACTATTTGATGAGATTAAACGCTGCGTACCGTTAGCGTATTACAGACCCGTTTACCCCTGCCTGAGGGCACTTTGGGGGTAGGAAAAGACAACTACACAGCTTCCCGCATTTTTGCATCCAGTGCCTTCGGTACAGAAGTTGTCTCTGTCTTCAGGACCCGGTTTCCCTGTTTTGCAGGGA	Intergenic		48.6486	N	YES	100	JFZU01000013.1	3	93316	93133
pPAR312		1,2	-	2975504	2975560	56	ATTGCCGGCCGACAGCTCTTCCAGGCATTTTACGTAGGCACAGATCGCATCGGCTT	Antisense	yfbR	55.3571	N	YES	98.21	JFZU01000013.1	3	95695	95641
pPAR313		1,2	-	2977642	2977673	31	GAAATTTCGCTTAAAACGGGCCTTGTCGTCT	Intergenic		45.1613	N	YES	100	JFZU01000013.1	3	97808	97779
pPAR314		1,2	-	2977759	2978148	389	CAGACTGAGAAATGACCACTGACTGCGTAAGTTTTTCGCCGCCGTGAACAATACGGTGACCTATTGCAGCGATTTGTGCTGAAAGCTCTGGTTTTTGTGCCAGAATTGTTTTAACAATGAAATTCAGCGCTTCGCTGTGGGCTGCGCCAGCACCTAAAGGTGCTTCCTGCTTCTGACCATCAAGTTTCCATTTGATCCGTGCTTCGGGCAGGTGGAAGCATTCAGCCAGACCCGAGAGGAATTCTTCACCGCTGGTGGGATTAAGGATGGCAAACTTGAGAGAAGAGCTGCCGCAATTCAGAACCAGTACTAACTTACTCGACATGGAAGTACCTATTTGTTAAAAGTGGCTAAAAATAACGCAATCAGACTTACAGCGTAGCCCATCG	Overlapping	ackA	47.5578	N	YES	99.74	JFZU01000013.1	3	98283	97896
pPAR315		1,2	-	2977759	2978148	389	CAGACTGAGAAATGACCACTGACTGCGTAAGTTTTTCGCCGCCGTGAACAATACGGTGACCTATTGCAGCGATTTGTGCTGAAAGCTCTGGTTTTTGTGCCAGAATTGTTTTAACAATGAAATTCAGCGCTTCGCTGTGGGCTGCGCCAGCACCTAAAGGTGCTTCCTGCTTCTGACCATCAAGTTTCCATTTGATCCGTGCTTCGGGCAGGTGGAAGCATTCAGCCAGACCCGAGAGGAATTCTTCACCGCTGGTGGGATTAAGGATGGCAAACTTGAGAGAAGAGCTGCCGCAATTCAGAACCAGTACTAACTTACTCGACATGGAAGTACCTATTTGTTAAAAGTGGCTAAAAATAACGCAATCAGACTTACAGCGTAGCCCATCG	Overlapping	ackA	47.5578	N	YES	99.74	JFZU01000013.1	3	98283	97896
pPAR316		1,2	-	2984475	2984498	23	AAGGCACAACCTGAAACGCGGTG	Antisense	puuE	56.5217	N	NO	0	-	-	-	-
pPAR317		1,2	-	3000103	3000133	30	ACAAACCCAGTCTTTTCGTCACCAAACGGG	Intergenic		50	N	YES	100	JFZU01000013.1	3	122254	122226
pPAR318		1,2	+	3007535	3007567	32	TTACCCAGAATCGCCGGACGGAGCCGCTGATT	Antisense	truA	59.375	N	YES	100	JFZU01000013.1	3	129658	129688
pPAR319		1,2	-	3045967	3045996	29	TAAAATGAGGTTAAGTAGACTTGAAGAAA	Intergenic		27.5862	N	YES	100	JFZU01000013.1	3	168116	168089
pPAR320		1,2	+	3047431	3047455	24	AAGTTAAGATGCCACATGTTCTGT	Intergenic		37.5	N	NO	0	-	-	-	-
pPAR321		1,2	-	3047635	3047662	27	GAAACGATCTGGAAAGTTGCCCTGGAT	Intergenic		48.1481	N	NO	0	-	-	-	-
pPAR322		1,2	+	3052311	3052361	50	ACGTTGCCAGTGCCACGAGTTCGGCAGCGATGTCGGCATTTTTACTTTTG	Antisense	malE	52	N	YES	100	JFZU01000013.1	3	174432	174480
pPAR323		1,2	+	3078017	3078064	47	AAACGTTAGCGCCCGGACCGTCCGAGCGACGCTGGTCACTGCGGTGA	Intergenic		65.9574	N	YES	100	JFZU01000013.1	3	200138	200183
pPAR324		1,2	-	3080772	3080806	34	AATGAGCGGCTTGTGAACGAACTGATGGATATTC	Antisense	ypdB	44.1176	N	YES	100	JFZU01000013.1	3	202928	202896
pPAR325		1,2	-	3088078	3088140	62	TCTGTAATTTAAACAACACGTAGAGTAGGGGAATTGCGCCTGACCTTGAGGCTTTCTGCACC	Intergenic		46.7742	N	YES	100	JFZU01000013.1	3	210262	210202
pPAR326		1,2	-	3088400	3088590	190	GGAAGAAGAAGGCCAGGCCTTTATCATTCATGTTACCGAACACGAAGTTGGTACCCTGAGCGGCATATTTCAGAAGATGATCGAAGAAACCGGCAAATCCTTTGACGAATCCCAGACCGGCTTCCGAGTTCAGGAAGAACCATGCCAGAACGATCTCGATAACCAGAAGCTGTACGATGTAGCGAACCCG	Antisense	nupC	49.4737	N	YES	98.42	JFZU01000013.1	3	210712	210524
pPAR327		1,2	-	3089572	3089596	24	TCAGGTTCCGGCGGACAAGGGGTT	Intergenic		62.5	N	NO	0	-	-	-	-
pPAR328		1,2	+	3090999	3091020	21	GGAGCCTGGTTGAAGAGTAAG	Intergenic		52.381	N	NO	0	-	-	-	-
pPAR329		1,2	-	3092261	3092289	28	CATTAAGGTTGCGCGTCGACTGAATGAA	Antisense	yfeC	46.4286	N	YES	100	JFZU01000013.1	3	210712	210524
pPAR330		1,2	-	3095161	3095223	62	CAAAAGCTTAATGCCCCAAAATGTTAATTTTACGAAAAGATTCTTACAGTCTGGCGTCAGGA	Intergenic		37.0968	Y	YES	100	JFZU01000013.1	3	217188	217128
pPAR331		1,2	-	3122307	3122893	586	GGAGAGGCTGAGAGAGACGAAAACAGGCGTTCAGAAAAGCGACGTGCCAGCGCAGGGCTGGCACGTCGTGTTAGCCAGGCGACCTGACGCAAAGCAGCAGGTCGCTCAGCAGCAAGTGGATTATGCGGGTTTCAGCAGTGCTTCTGCATGGCTGACGATGTTTTCCACCGTAAAGCCAAATTCAGCAAACAGCTTCTCGGCCGGCGCCGACTCGCCGAAGGTCGTCATGCCCACAATGGCACCGTCCAGGCCAACATATTTATACCAGTAGTCGGCGATGCCTGCTTCTACCGCCACGCGCGCTTTAACCGCAGAAGGCAGCACCGACTCACGGTAAGCGGCATCCTGTGCGTCAAACAGGTCAGTGGAGGGCAGTGAAACCACGCGCACCTTGTGACC…	Overlapping	tktB	59.215	N	YES	99.32	JFZU01000013.1	3	244859	244275
pPAR332		1,2	-	3146708	3146885	177	ACTACAATAAGAGAGGGTTCTATGATTGACACCGAAATGGGGAACTGGAAAGAATTCATCGAAGCGATGTTACGCAACAAGTAACACGTGAGGAGAAAAGCAGGGCACTTTCCCCTCTGCTGTAATTCTGACCACACACACGAATAAAACGGCCGCTGCGAACAGAGGCCGTTTTTT	Intergenic		46.3277	Y	YES	100	JFZU01000013.1	3	268849	268674
pPAR333		1,2	+	3207668	3207699	31	AAACATCTGAACTAAGGTAGCGACCATGCCT	Antisense	qumA	45.1613	N	YES	100	JFZU01000013.1	3	325115	325144
pPAR334		1,2	-	3208594	3208626	32	TCAACCCCTGGCCCCTGACGAGATCGATCTTA	Intergenic		56.25	N	YES	100	JFZU01000013.1	3	326072	326042
pPAR335		1,2	+	3209096	3209143	47	ACGGACTCAAACAGGTTGCCTACGCCGCTGCCGTGCAACGCAGAAAT	Antisense	engA	57.4468	N	YES	100	JFZU01000013.1	3	326544	326589
pPAR336		1,2	+	3214855	3214879	24	TATTGCACCTGAACCACGGATGGC	Antisense	yfgA	54.1667	N	NO	0	-	-	-	-
pPAR337		1,2	-	3235861	3235937	76	ACAAAGGCCTGCGACAGTCGCAGGCTGCGTCGCAAATTATGGATTAAGCAAATGCGTCGATCCAGCTCTGTACCAT	Antisense	csiE	51.3158	Y	YES	100	JFZU01000013.1	3	353358	353284
pPAR338		1,2	+	3238962	3238991	29	CCGGTTTCGTCGATGCCGTAAGGCACAAC	Antisense	glyA1	58.6207	N	YES	100	JFZU01000013.1	3	356386	356413
pPAR339		1,2	+	3243947	3243977	30	ACATGCATAAGCTTGGTTCGGGCTGAGAGT	Antisense	yfhK	50	N	YES	100	JFZU01000013.1	3	361372	361400
pPAR340	glmY	1,2	-	3245122	3245276	154	CTCATTCATCTGTTTATGATTGCCACCCCACAGCGGGCAGAGCTCATAAAATCCGAATGACGCACCAAACGGAGCCTGTCGTCCACCCAACCGATAATCGTATGTTCTGCATCGTTATCAAGCATCGGACGCAACGTTGAGTTAGGCTCCACCC	Intergenic		51.2987	N	YES	100	JFZU01000013.1	3	362699	362547
pPAR341		1,2	-	3257494	3257538	44	TATGCAGAGTGACAGACGCAAAACAGAACTGGAATCGCATGAAC	Intergenic		45.4545	N	YES	100	JFZU01000013.1	3	374948	374906
pPAR342		1,2	-	3267429	3267619	190	AACAAAAATCGCCTCAATAGAGGCGATTTTTTTAAGTCCGTGCTGATTTATTCCGCACTCTCGCTGCCCGGCGTACTGCCGCTCGGCTTGCGACGCTTACCCACGTTTTTGAGGTCACGGTGACGCTTTTTAACCCGCGGTTTCTCTTCTTCTTTCGCTTTTTTCTCTGCACGCTTGGCAAGCGCCTTTT	Overlapping	srmB	50.5263	N	YES	98.95	JFZU01000013.1	3	385029	384841
pPAR343	ssrA	1,2	+	3274707	3274936	229	CTAGCCTCCGCTCTTAGGACGGGGATCAAGAGAGGTCAAACCCAAAAGAGATCGCGTGGATGCCTTGCCTGGGGTTGAAGCGTTAAACTAAATCAGGCTAGTCTGTTAGTGGCGTGTCTGTCCGCAGCTGACCGGCGAATGTAAAGACTGTACTAAGCATGTAGTGCCGACGGTGTAGTAATTTCGGACGCGGGTTCAACTCCCGCCAGCTCCACCACACAATGATCCG	Intergenic		53.7118	Y	YES	94.3239	JFZU01000013.1	3	436616	436651
pPAR344		1,2	-	3309493	3309542	49	GAGGCGAAGTTAATATCATGGATAACCAGGATGATGGATTTTCCCAGCT	Antisense	fecE	42.8571	N	YES	100	JFZU01000013.1	3	455124	455077
pPAR345		1,2	+	3335859	3335962	103	TCCCTTAAAAAAGCGTAGCGTTCAGGGCTGGGCCTGTTATCACGACAGAAATAAGATAATTAAAATTCAGAGGATGAACCACTTGCAGGATTTACGCCCGGGT	Overlapping	cds2977	44.6602	Y	YES	99.0322	JFZU01000013.1	3	482764	482866
pPAR346		1,2	-	3341101	3341330	229	GAAAATATTTGCAGGAGTCATACATTGGACAGTCACCCTAAACGCGATTTAACTCCGGCAAGCTAACTGCATTTCGCTGCTTGCCACACGGCGGGCAGCAATCCCTTCTTTAGATCACGATTGCTCTCCTTGAAATTAACGCTGTAGTCACCGCGAGAGCACGCTATGTTGATGTATATTCTGGCACTTTTTCCTCCGCCTCGACAGGCGTAGCTGCGGGCTGCGCACC	Intergenic		51.0917	N	YES	100	JFZU01000013.1	3	488226	487999
pPAR347		1,2	-	3342013	3342064	51	GGACACCGGTGCTGACAGCAGGCTCAGCACATAGGCCGGGCTGACGTCGGC	Antisense	dppA	68.6275	N	YES	98.04	JFZU01000013.1	3	488960	488911
pPAR348		1,2	-	3350692	3351173	481	ATGCGCATGATTCGTATTCCTCTTTCATTGCGGTGCCGCTGCGGATAACGAAGTTTTTTTCCATGAATCAGGCTTCGTCCTTGCAAACATTTTGTGGTGTGACAATGAAATGAATACTAGATGTAGCGTTAATTGCGGTCAAGCGTACTATATATGGGGTTAATGGCCCCGGATGCGGCAAGCCAGTGGCGACGCGCCCTGCCACGCGAAAAAATATTTTGTAAAGCCAGTTGCGCAAAAAACAGGCATAAAAAAAGCCCCGCTCATTGAGCGAGGCTGATGATAACGGCAGGGCGGGGACTAGCGGCGGGACACTAACAGCGCGCCCAGCACAATCCCGACCGCAGCGCCGATGCCGACACCGTACCAAGGTTTATCATGCACATAGGCATCAACCTG…	Overlapping	ygaM	53.0146	N	YES	99.38	JFZU01000013.1	3	498069	497590
pPAR349		1,2	-	3350692	3351173	481	ATGCGCATGATTCGTATTCCTCTTTCATTGCGGTGCCGCTGCGGATAACGAAGTTTTTTTCCATGAATCAGGCTTCGTCCTTGCAAACATTTTGTGGTGTGACAATGAAATGAATACTAGATGTAGCGTTAATTGCGGTCAAGCGTACTATATATGGGGTTAATGGCCCCGGATGCGGCAAGCCAGTGGCGACGCGCCCTGCCACGCGAAAAAATATTTTGTAAAGCCAGTTGCGCAAAAAACAGGCATAAAAAAAGCCCCGCTCATTGAGCGAGGCTGATGATAACGGCAGGGCGGGGACTAGCGGCGGGACACTAACAGCGCGCCCAGCACAATCCCGACCGCAGCGCCGATGCCGACACCGTACCAAGGTTTATCATGCACATAGGCATCAACCTG…	Overlapping	ygaM	53.0146	N	YES	99.38	JFZU01000013.1	3	498069	497590
pPAR350		1,2	-	3361149	3361201	52	TCAAACCAGACTTTATTTACGCTGCCTGAGACCTGGGCCATCACCTGCACCT	Antisense	emrA	51.9231	N	YES	98.08	JFZU01000013.1	3	508097	508047
pPAR351		1,2	+	3381129	3381255	126	TTATGTGTTCACTCGTGAGGCTTTGATATTTTTTACGTCCGGAGACGCTGATATCAATCCTGCGAGTGCCCACACAGATTGTCTGATAAATTGTTAAAGAGCAGTGCGAACAGCGGGTTAACCGCC	Intergenic		46.0317	N	YES	100	JFZU01000018.1	15	251	357
pPAR352		1,2	-	3381204	3381400	196	ATAATGCGCCTCCACTGACACGGCACAACGGCTTACGTAACGCGGTGTTCAGCAGGAGGCTCCCAGGAGTTTCCGCCGGAGAAAAACTTCTGAAAAAGAGGTTGACTCTGAAGGAGGAAAGCGTAATATACGCCACCTCGCGACAGGCGGTTAACCCGCTGTTCGCACTGCTCTTTAACAATTTATCAGACAATCT	Intergenic		51.0204	N	YES	99.49	JFZU01000018.1	15	510	460
pPAR353	ryfD	1,2	+	3384054	3384108	54	AAGCCAAAGACTGCGCGTCGGACAGAGCGAGTTGAAATTTATTAGTAAGACGAT	Antisense	clpB	44.4444	N	YES	100	JFZU01000015.1	2	2752	2804
pPAR354		1,2	+	3384204	3384239	35	CTAAAAAACGCGCTGTCTGGATCGTCTTACGGGCT	Intergenic		51.4286	N	YES	100	JFZU01000015.1	2	2902	2935
pPAR355	micA	1,2	+	3399326	3399497	171	AAAGACGCGCATTTGTTATCATCCATCCCTGACAACAGAGATGTTAATTTGGCCACATTGATGTGGCCTTTTTCTTTTCTACCCTTCCCGGCCAGCCAGATAGGTTTCAAAATCTAACGTATCATTCGCTTCAAGCTGCTGCTGCGCGGCAACGGACGCCTGTGCCTGACG	Overlapping	gshA	49.1228	N	YES	100	JFZU01000015.1	2	18025	18194
pPAR356		1,2	+	3402396	3402446	50	AGGCGTTCTCAGGTCGTCTGAGTAAACAGAGAGAACGAACAGTGTTGTCC	Intergenic		50	N	YES	100	JFZU01000015.1	2	21101	21149
pPAR357		1,2	-	3412750	3412774	24	ATAAAGTAGCTCGGCAGGATTCGT	Antisense	mutS	45.8333	N	NO	0	-	-	-	-
pPAR358		1,2	+	3417364	3417407	43	ATTCCTGAGGACTCTGCCGGATTATCGCTGCGGCAAATAACGC	Overlapping	nlpD	53.4884	N	YES	100	JFZU01000015.1	2	36337	36378
pPAR359		1,2	+	3454200	3454327	127	GCGCGGCGCAACCCGTGAAGGACTGTGGTTAAGCAGGCGCACCGCTTTCGCTCTGGCATACTGGCGTTTATCCTCCAGCAGGGTGACCTCAGCCTGCTCTCCGGGCAGCGCGCCCGAGACAAACAGG	Antisense	rumA	64.5669	N	YES	99.21	JFZU01000015.1	2	71946	72071
pPAR360		1,2	+	3458563	3458597	34	TAGCAGGCCAGCGCGCTGTGGTCGGCACTCCCCT	Antisense	garR	70.5882	N	YES	100	JFZU01000015.1	2	76309	76341
pPAR361	csrB	1,2	-	3468194	3468435	241	ATTTCTGACGAGAATATCACTCGCGGACAGGATGTCCTGGACAACAGGAGCCGTCAGGATGACGGTAGCCAGGAGGCCGGAGCGTAACGGAGTTTACGTCACAAGGAAGGCTTCAGGATGAAGCAGGACACTCTGGATTGAGTTAAAGGACACCTCCAGGACGGAGAATGAGAGCCCCTCAGAAGAGGTGGCGGGCCTGGATGCTAAGGATTTGTCAGGATGATGCGCGAATGGAATTCGC	Intergenic		54.3568	N	YES	99.59	JFZU01000015.1	2	86179	85940
pPAR362	csrB	1,2	-	3468194	3468435	241	ATTTCTGACGAGAATATCACTCGCGGACAGGATGTCCTGGACAACAGGAGCCGTCAGGATGACGGTAGCCAGGAGGCCGGAGCGTAACGGAGTTTACGTCACAAGGAAGGCTTCAGGATGAAGCAGGACACTCTGGATTGAGTTAAAGGACACCTCCAGGACGGAGAATGAGAGCCCCTCAGAAGAGGTGGCGGGCCTGGATGCTAAGGATTTGTCAGGATGATGCGCGAATGGAATTCGC	Intergenic		54.3568	N	YES	99.59	JFZU01000015.1	2	86179	85940
pPAR363		1,2	-	3469435	3469524	89	GATAGAGTTTGAAACTCTTGGACTCGATAAGATTACGACTATGGGCGTCCAGCACCACTTCGCCAACCGCCACCTGCGGAACGCCTTTG	Antisense	queF	52.809	N	YES	97.75	JFZU01000015.1	2	87268	87181
pPAR364	gcvB	1,2	+	3475041	3475225	184	GAGCCGGAACGAAAAGTTTTTAGATTTGTGAGTGAGTTCGCAGATTTTCTGAAAGCTTTTGGCTTGTGGTCGTGATGTTGTGTTTGCAATTTTGGTCTGACCTTTACAGATCAAGCTTTTTTAATTCCTGTAGATTTACCCTGTCTGTCCATTGTGATATTGAGTAGCACCGCAAATTGCGGTG	Intergenic		40.7609	Y	YES	99.46	JFZU01000015.1	2	92787	92969
pPAR365		1,2	+	3475516	3475566	50	AAGAAACGGTCAAGTGCGATCGACTGTAAGTAGGTCGTCTCGCCATGCGG	Intergenic		54	N	YES	100	JFZU01000015.1	2	93263	93311
pPAR366		1,2	+	3491908	3491966	58	TGCCCCCATAGAAGTGCGCAGCCGGATGGGCCGGATTGATCGTCTCGGCCCCCACTTG	Antisense	ptrA	65.5172	N	YES	93.1017	JFZU01000015.1	2	109793	109846
pPAR367		1,2	-	3505014	3505042	28	AAACGTCGTCACTGTTGATCTGCACCGT	Antisense	ygdR	50	Y	YES	100	JFZU01000015.1	2	109793	109846
pPAR368		1,2	+	3517636	3517681	45	AAGTCAGGATTAACAGAGCACTATCTGCATGAAAATAGGTCTTTA	Intergenic		35.5556	N	YES	97.7778	JFZU01000015.1	2	135521	135563
pPAR369		1,2	-	3555499	3555541	42	GGACTGATCGGATAATAGGGATCGTCGATCGCGTGGCTGAAT	Antisense	glvR	52.381	N	YES	100	JFZU01000015.1	2	139376	139336
pPAR370	ssrS	1,2	+	3568049	3568139	90	GAGAAGCCTGATGGTTGCGACGGCATGTTCACCTTGAACCAAGGGTTCAAGGGTTACAGCCTACGGCGGCATCTCGGAGATCTCCTTTCT	Intergenic		54.4444	N	YES	97.7778	JFZU01000015.1	2	151886	151972
pPAR371		1,2	+	3569932	3569968	36	GCGAGCGGAAGCTTTTAACGCCTCGGCATCCAGTGC	Antisense	serA	61.1111	N	YES	100	JFZU01000015.1	2	153769	153803
pPAR372		1,2	+	3580932	3580966	34	ATCTCATGGCCCGGACGGTTGAACTGTGCTGCCA	Antisense	tktA	58.8235	N	YES	100	JFZU01000015.1	2	164769	164801
pPAR373		1,2	+	3584177	3584205	28	CGGATGAGTAGCCTGTATGGATATCAAA	Antisense	speA	42.8571	N	YES	100	JFZU01000015.1	2	164769	164801
pPAR374		1,2	+	3586159	3586209	50	TTAATATCCAGGCGGAGTTGGCCTGCGTGCTGACACTACCTGACTGCTCA	Intergenic		54	N	YES	100	JFZU01000015.1	2	169995	170043
pPAR375		1,2	+	3633735	3633782	47	GAAAGCCTTCAATACGTCGCTGGCATCGTCCGGATGCAGGCAGGATT	Antisense	ydaM	55.3191	N	YES	100	JFZU01000015.1	2	217566	217611
pPAR376		1,2	-	3637753	3637800	47	ACTCTTCTTCGAGATCGACACCAATGTGCTCTTTCATAAAAGCGTGA	Antisense	cds3265	42.5532	N	YES	100	JFZU01000015.1	2	221630	221585
pPAR377		1,2	-	3642823	3642986	163	TACTCGGGATTGCCGAGCGTGATAACCGGCGCGCGTTGGGCAATCATGGTTTTCCAGTTTGCCAGTGAATGTCGCCAGGCGGCATCTTCATCGTCGGTTAACGGCGCAACCTGATATCCCAGCGTAATATGAAACTGGTAACGATCATGGCCCGGCTCGTGAA	Antisense	cds3269	54.6012	N	YES	98.77	JFZU01000015.1	2	226729	226568
pPAR378		1,2	-	3645948	3645973	25	AACGCCGGTTAGCTGCTGGATGGCT	Intergenic		60	N	NO	0	-	-	-	-
pPAR379		1,2	+	3656196	3656245	49	TTATGCCGAAAGATCTCTAAAGTTGAATGGTCCGCTTTGACGTGATGCT	Intergenic		42.8571	N	YES	100	JFZU01000015.1	2	237464	237511
pPAR380		1,2	-	3658221	3658271	50	AGGTTTGGCTTACATATTAGACACTTGTTAGTAAAGGCGATTCCAGCCAA	Intergenic		40	N	YES	100	JFZU01000015.1	2	239537	239489
pPAR381		1,2	+	3665555	3665579	24	CAAATGGACTGTTTGAGGGACTTT	Antisense	leuC	41.6667	N	NO	0	-	-	-	-
pPAR382		1,2	+	3666656	3666706	50	AAGAATACCAATCGTGTCAGAGAGGCGAAGACGATCGGCTCCAGCCTCAG	Antisense	leuA2	54	N	YES	100	JFZU01000015.1	2	247925	247973
pPAR383		1,2	+	3669964	3669997	33	TACTCAAGCGTTCTCCGTGTGCCGCCACTTCCA	Intergenic		57.5758	N	YES	100	JFZU01000015.1	2	251233	251264
pPAR384		1,2	-	3670461	3670511	50	CTTACTGGATTCAGAGAGAGATACGGACATACAAACCGTAGAACGTCGAG	Intergenic		46	N	YES	100	JFZU01000015.1	2	251778	251730
pPAR385		1,2	+	3677380	3677425	45	GAGACGTAGCCGACAACATGCGCCAGATCGGCCCCATAGGGATAT	Antisense	mrdA	57.7778	N	YES	100	JFZU01000015.1	2	258649	258692
pPAR386		1,2	+	3691649	3691679	30	CCCTCACTGTTTAGCAGTACGTTGGCGGCG	Antisense	yicI	60	N	YES	100	JFZU01000015.1	2	272918	272946
pPAR387		1,2	+	3712567	3712611	44	TATCGTAGCGGCGGGTTGCCAGAAAATCGGCCAGCGCCAGCTGC	Antisense	ydcR	63.6364	N	YES	100	JFZU01000015.1	2	293838	293880
pPAR388		1,2	+	3747994	3748044	50	AGTATTCGATACTACAATCGGAATGATCGGCACGCCTGCGGCAACGGCGG	Antisense	plsC	56	Y	YES	100	JFZU01000015.1	2	329261	329309
pPAR389		1,2	-	3751915	3751943	28	GTGGGTGGACAGATTGATGTAGTACGCA	Antisense	licR	50	N	YES	100	JFZU01000015.1	2	329261	329309
pPAR390		1,2	-	3763482	3763683	201	CTATCACGATAGCCATTTGCATAGCTGTAATCTGCACCCAAACCCAGTTGTGGTAATAAAGGGCTGCGCGCTTCGTTGATTTTCTCAAACGCAGCATCGCGAGTGGCAGCGGAGCTCCGCAGGTCCGGGTTGCTTAAACGCGCTTGTTGGTAAACCTGAAGCAGGTTTTCTGCCTGACTGGCGACGCTGAAACCGCCCAGG	Antisense	tolC	54.2289	N	YES	100	JFZU01000015.1	2	344954	344755
pPAR391		1,2	-	3775254	3775282	28	TTTACCGGCACAGTCTGTAGAGGCTTCG	Intergenic		53.5714	N	YES	100	JFZU01000015.1	2	344954	344755
pPAR392		1,2	+	3796183	3796288	105	GGACAATATTGAAACCATCGAACTGCCATTCCTGTCCAGATAGTGGAATGGTAAAATTTTCAGGGACTCGATCTAGCGGTATTTCAGCAATAAAGGCATCTACTG	Antisense	cds3408	41.9048	N	YES	100	JFZU01000015.1	2	378903	379006
pPAR393		1,2	-	3814227	3814256	29	TGAACAGGGCGTTGCCTGAGATGACCCGG	Intergenic		62.069	N	YES	100	JFZU01000015.1	2	396974	396947
pPAR394		1,2	-	3822243	3822284	41	TGCCTGCACGCCGCTGAGAAACACGAATACCGGCATACCCG	Intergenic		60.9756	Y	YES	92.6829	JFZU01000015.1	2	404983	404947
pPAR395		1,2	-	3822866	3822977	111	TTTCGACTGGCGACAATTCAGATGGTGAACTAATTTAAAAACGCTGTTTGGAAGTCATTTAGGATTTCCCTGAGAACTCCGGCCCGACCCTTTAACGAGGTGCGGGCATTT	Intergenic		45.9459	Y	YES	100	JFZU01000015.1	2	405680	405571
pPAR396		1,2	+	3825965	3826011	46	ACAGGTCGTCAGCCGATCCCTTCGGTGTCCGCTGACACATCTGTCT	Antisense	cds3440	58.6957	N	YES	100	JFZU01000015.1	2	408675	408719
pPAR397		1,2	+	3826209	3826260	51	GTAAATATTTATCACGGAATGCTCTATTTAATGCAAACAAAAAACCCCGCA	Intergenic		33.3333	N	YES	98.04	JFZU01000015.1	2	408919	408967
pPAR398		1,2	-	3851921	3851968	47	CTGCAAACAGACGAGAACACAGCCAGTTAGCGCGCTGCGGGCGACAA	Intergenic		59.5745	N	YES	97.87	JFZU01000015.1	2	434677	434632
pPAR399	rnpB	1,2	-	3866834	3867171	337	CTCTGAAGGAGACGGGCGGAGGGGAGGAAAGTCCGGGCTCCATAGGGCAGGGTGCCAGGTAACGCCTGGGGGGAAACCCACGACCAGTGCAACAGAGAGCAAACCGCCGATGGCCCAGTAATGGGATCAGGTAAGGGTGAAAGGGTGCGGTAAGAGCGCACCGCGCGGCTGGTAACAGTCCGTGGCACGGTAAACTCCACCCGGAGCAAGGCCAAATAGGGGTTCACATGGTACGGCCCGTACTGAACCCGGGTAGGCTGCTTGAGCCAGTGAGCGATTGCTGGCCTAGATGAATGACTGTCCACGACAGAACCCGGCTTATCGGTCAGTTTCGACT	Intergenic		60.2374	N	YES	99.9958	JFZU01000015.1	2	449883	449547
pPAR400		1,2	+	3874674	3874714	40	AGCAGATCGGCACGGAGTTGAGGATCGTTCTGCAGATCGT	Antisense	licR	55	N	YES	100	JFZU01000015.1	2	457388	457426
pPAR401		1,2	-	3912338	3912371	33	AGGGATACTGCTGCTTATTACTGTGAATACTGC	Antisense	ytfJ	42.4242	N	YES	100	JFZU01000015.1	2	495084	495053
pPAR402		1,2	+	3912724	3912754	30	TATTGGTTGGCCCAAAGCGCGGATAGAGCT	Antisense	cysQ	53.3333	N	YES	100	JFZU01000015.1	2	495439	495467
pPAR403		1,2	+	3928163	3928399	236	AAGGTGTATTACCTTCTACTAAGTCTGCCAGCGTGTAGCCATCCAGCTCCTGTAAAAACAGCTGCACGGCGTCATGTAAGGCCTTTTTAAGGCGGCAGGCGGGCGCGATAGAGCAGTTCGAGCAATCCACTAACTGTAGTGGCTCCATTTTGCGTACCACTTCACCTATCACGATGTCCCTGGCGCTCATGCCCAGGCGGATGCCACCATTTTTACCACGAATGGCGGAGACGAAT	Antisense	yjeB	52.9661	N	YES	99.58	JFZU01000015.1	2	510878	511112
pPAR404		1,2	+	3929664	3929700	36	TAAGCAGGACCGATACCGCGACCTGTGGTACCAATG	Antisense	purA	55.5556	Y	YES	100	JFZU01000015.1	2	512379	512413
pPAR405		1,2	+	3930211	3930262	51	GAGATACCATTCAGACGGCGAGGCTGAACGCATCAGAGTTCGCCATGCAGA	Overlapping	yjeT	54.902	N	YES	98.0392	JFZU01000015.1	2	512926	512974
pPAR406		1,2	+	3934507	3934631	124	TCGAAACCGGAACACGTTCACGACGCAGTGCGTTCAGAAACGGGTCTTGTAATGATTGCCCCTTAGCCATTCTATCTTTTCCTTATATGCTTGTTGTTTGTTGCTTGTAGAACACAGTGGTTCT	Overlapping	hfq	44.3548	N	YES	100	JFZU01000015.1	2	517222	517344
pPAR407		1,2	-	3942661	3942866	205	CGTATAATGCGCACCCCGTACCGGTGAAGAATTTATGACGGTACAAGGCGCGGGAATAGCTCAGTTGGTAGAGCACGACCTTGCCAAGGTCGGGGTCGCGAGTTCGAGTCTCGTTTCCCGCTCCAAAATATGTTTAGCAGTGCCCTTCTATGCGGGAATAGCTCAGTTGGTAGAGCACGACCTTGCCAAGGTCGGGGTCGCGAGT	Intergenic		55.122	N	YES	98.54	JFZU01000006.1	1	401549	401603
pPAR408		1,2	-	3949516	3949647	131	TAATTGGGGTGATCACCAATCCGGTTAACACGACGGTGGCGATTGCGGCCGAGGTCCTGAAGAAACACGGTGTTTATGACAAGAATCGACTGTTTGGCGTGACAACGCTGGACATTATTCGCGCCAATACC	Intergenic		51.145	N	YES	100	JFZU01000015.1	2	532478	532349
pPAR409		1,2	-	3949864	3950330	466	GAGGTAAGAAAATAAAAATTTACACTGCCGTTCTCTGTCTGCCGACGTCAAGGTTGTCGATTTCAGGTGATACCGGCCAACTCCCGCGCAACAGTTGGAGAGAAATCCCGTCACCGTCGTCGGCGCTTACCTGAGGTAGCCCTGACACGGCAAACAGGTTAGCTCGTTGTCTGCAACGCAGGATGAGGACGATATAGCGATGATAAGTAAGTTTTAAAATCCCGAGACTGCGGGCATTAGCGCGTAAAATAGTCTCGGATACCCGTCATCACCTGAGCAGTTGATTAAGGTCTGACACAGATGGAATTTCGGCTCTTCTCTGCCCCACCTTAATAAGGAGTTATGAATGAAAGTTGCCGTACTCGGTGCCGCTGGTGGCATAGGCCAGGCGCTAGCACT…	Intergenic		51.2876	N	YES	100	JFZU01000015.1	2	533161	532697
pPAR410		1,2	-	3952437	3952621	184	GTCGTTTTATGTCGCTGAATCCCGTCGATTAACATTGGCGGATGAAGGCTGCCTTTGCTTACCCCCTGTCACAGTTCACTCACCGCGCGTTTCAGGCAAAAAAAAGCCCCGGCGAGCGGGGCTAAAGGGTTCGTCATACGTCAGACGAGGAACTATTTATACAGCTGCGCGGTGATGTGGTAGC	Overlapping	yhcN	53.2609	N	YES	100	JFZU01000015.1	2	535452	535270
pPAR411		1,2	+	3953279	3953329	50	GGGACTGCGTTTGCCACTGTAGAATAAAATCGGAATGACTAACGGGAGTT	Antisense	yfcI	46	N	YES	100	JFZU01000015.1	2	536112	536160
pPAR412		1,2	+	3958652	3958713	61	GTAAAGGGCTGTATTGAAGAGTGCCGGATGCCAGACAAGATCGTAGATACCGCTGGGCGTC	Antisense	aaeX	54.0984	N	YES	100	JFZU01000015.1	2	541485	541544
pPAR413		1,2	+	3961051	3961091	40	CGGCTCAGGCTACCGAGCGGATCGACCGGCGCGTACAGCG	Antisense	tldD	72.5	N	YES	100	JFZU01000015.1	2	543884	543922
pPAR414		1,2	+	3981376	3981481	105	GTCGCCAGCGTGATTTTTAACGGGCTGCCTTTTTCATATCGTCCTCATTTCCAACCCTGTCTTTTCCCGTTTCCAGCCTCTCAGCCCCGCTATAGCGGCCTTGTG	Intergenic		53.3333	N	YES	99.05	JFZU01000015.1	2	564208	564311
pPAR415		1,2	+	3981651	3981692	41	TTATTACCCGATCTTTCAGGTGACTTCAGGATTCTGCAAAC	Intergenic		41.4634	N	YES	100	JFZU01000015.1	2	564483	564522
pPAR416		1,2	+	3986433	3986454	21	TTATTTGCCGAACTCTAGCCA	Intergenic		42.8571	N	NO	0	-	-	-	-
pPAR417		1,2	-	4001073	4001117	44	ATGATGTCAGACACAGCCCTGAATTTTTTAGAGGAAGAACGGAC	Overlapping	trkA	43.1818	N	YES	97.73	JFZU01000016.1	19	9399	9357
pPAR418		1,2	+	4001816	4001864	48	CCCTTTCGTATGGCGATAACTGGACATAATTTCTCCGTGTTGTTGATA	Overlapping	yhdL	41.6667	Y	YES	97.92	JFZU01000016.1	19	10100	10146
pPAR419		1,2	+	4005576	4005610	34	ATGCAGACTCGTACTGACTTGACATCATCAGAGT	Antisense	secY	44.1176	N	YES	100	JFZU01000016.1	19	13861	13893
pPAR420		1,2	+	4005725	4005757	32	AAGGTAATGTAGAGGGCACCGATTAAGGTTAA	Antisense	secY	40.625	N	YES	100	JFZU01000016.1	19	14010	14040
pPAR421		1,2	+	4009824	4010048	224	ATGCTGTAGTTGCCACGACCATCGAATGACTTAGCGGACAAGCCACGGAAGTCACGGATACGCGGTACAGCAATGGTGATCAGACGCTCAAAGAACTCCCACATGCGTTCGCCACGCAGAGTTACTTTACAGCCGATCGGATAGCCCTGACGGATTTTGAAGCCTGCAACTGATTTGCGTGCTTTGGTGATCAACGGTTTTTGACCGGAGATTGCTGCCAGGTC	Antisense	rplE	52.2321	N	YES	100	JFZU01000016.1	19	18109	18331
pPAR422		1,2	+	4010692	4010736	44	GAATGACAGAACCGTCCGGGCGACGAACACCCTTCCTGGTGCGC	Antisense	rplN	63.6364	N	YES	100	JFZU01000016.1	19	18977	19019
pPAR423		1,2	-	4030405	4030455	50	AAGCTTAATGGCATCAAGAATGATGCGATCGCCATAGCCTGCGGTGACTT	Antisense	yheS	48	N	YES	100	JFZU01000017.1	11	12292	12244
pPAR424		1,2	+	4039482	4039512	30	AGACGAAGCCGGGAAGAATGATGCGCTCTG	Intergenic		56.6667	N	YES	100	JFZU01000017.1	11	21321	21349
pPAR425		1,2	-	4039650	4039695	45	CTTGTGAATATGGCAATGGGACAGGAACCATTCAAGTGTAGGGTC	Antisense	crp	46.6667	N	YES	100	JFZU01000017.1	11	21532	21489
pPAR426		1,2	+	4062247	4062309	62	ATGCCGATACAATAACCTGTGCACTGTGGTTACTATTCTGGCAATGTGTGATGTAATAACGC	Intergenic		41.9355	N	YES	100	JFZU01000017.1	11	44086	44146
pPAR427		1,2	-	4064524	4064554	30	GAGGGATTAAAGCACTTATCGTAATACTGC	Antisense	yrfF	40	N	YES	100	JFZU01000017.1	11	46391	46363
pPAR428		1,2	-	4071466	4071491	25	ATACGGCGATGACAGAGGAGGGGGC	Intergenic		64	N	NO	0	-	-	-	-
pPAR429		1,2	-	4098919	4099238	319	AGCTATGATTTAACAAGGGTGCGCCGCGAGTTAACTGTTTTACTTTATTAACTAAATGGTTGTTGTAGATGGGAAAGACATTTTTTCGAGGAACGTACTGGCACTGTTTTTCACCGATGTCCATCCAACCGATGAGGCGGATAAATCATATCTGACTGGCAGCGCTTAACCCGCGATGCTGGCGGCTTCGCTCTGCGCTAAAACCCGGCGGCGCCTGAGATACGCGGTGCGCTGTGCAGCAGCGGAGCGGTAAAACGTCCTCCTCCCGGCCGGTCTTTCCGAAAAAAAGAACGGCTTAAGCGGAATGGCGGGCTCTTAG	Intergenic		52.0376	N	YES	96.87	JFZU01000017.1	11	80866	80556
pPAR430		1,2	+	4098951	4099324	373	TTTTTTCGGAAAGACCGGCCGGGAGGAGGACGTTTTACCGCTCCGCTGCTGCACAGCGCACCGCGTATCTCAGGCGCCGCCGGGTTTTAGCGCAGAGCGAAGCCGCCAGCATCGCGGGTTAAGCGCTGCCAGTCAGATATGATTTATCCGCCTCATCGGTTGGATGGACATCGGTGAAAAACAGTGCCAGTACGTTCCTCGAAAAAATGTCTTTCCCATCTACAACAACCATTTAGTTAATAAAGTAAAACAGTTAACTCGCGGCGCACCCTTGTTAAATCATAGCTTGATGACAGCGGTTATAAGAGCAGATAAGCAAAAATTTATTTCTGGACAGGCAAAAAGGGGAAGCGGATCACTTAGCGATCGTAAC	Intergenic		49.3298	N	YES	97.32	JFZU01000017.1	11	80588	80952
pPAR431		1,2	+	4098951	4099324	373	TTTTTTCGGAAAGACCGGCCGGGAGGAGGACGTTTTACCGCTCCGCTGCTGCACAGCGCACCGCGTATCTCAGGCGCCGCCGGGTTTTAGCGCAGAGCGAAGCCGCCAGCATCGCGGGTTAAGCGCTGCCAGTCAGATATGATTTATCCGCCTCATCGGTTGGATGGACATCGGTGAAAAACAGTGCCAGTACGTTCCTCGAAAAAATGTCTTTCCCATCTACAACAACCATTTAGTTAATAAAGTAAAACAGTTAACTCGCGGCGCACCCTTGTTAAATCATAGCTTGATGACAGCGGTTATAAGAGCAGATAAGCAAAAATTTATTTCTGGACAGGCAAAAAGGGGAAGCGGATCACTTAGCGATCGTAAC	Intergenic		49.3298	N	YES	97.32	JFZU01000017.1	11	80588	80952
pPAR432		1,2	-	4098919	4099238	319	AGCTATGATTTAACAAGGGTGCGCCGCGAGTTAACTGTTTTACTTTATTAACTAAATGGTTGTTGTAGATGGGAAAGACATTTTTTCGAGGAACGTACTGGCACTGTTTTTCACCGATGTCCATCCAACCGATGAGGCGGATAAATCATATCTGACTGGCAGCGCTTAACCCGCGATGCTGGCGGCTTCGCTCTGCGCTAAAACCCGGCGGCGCCTGAGATACGCGGTGCGCTGTGCAGCAGCGGAGCGGTAAAACGTCCTCCTCCCGGCCGGTCTTTCCGAAAAAAAGAACGGCTTAAGCGGAATGGCGGGCTCTTAG	Intergenic		52.0376	N	YES	96.87	JFZU01000017.1	11	80866	80556
pPAR433	ryhB	1,2	-	4105322	4105419	97	TGTCATGCTTTCTCGCGTGTCATCGACACGGTAGAACGCACGACATTGCTCACATTGCTTCCAGTATTATTTAGCCAGCCGGGTGCTGGCTTTTTTT	Intergenic		48.4536	Y	YES	100	JFZU01000008.1	14	131095	131068
pPAR434		1,2	-	4128085	4128113	28	CAACCTGATGCTGACTGAGCTGGCGAAC	Antisense	zntA	57.1429	N	NO	0	-	-	-	-
pPAR435		1,2	-	4134759	4134785	26	GAAGAGAAGAAACAAGGGCCGTCAGA	Intergenic		50	N	NO	0	-	-	-	-
pPAR436		1,2	-	4151618	4151753	135	GGCATAATGAGTGATGTGATTAATTCATGCCAATAAGCATCGCGTTCATTTCCCCGTTTACCGGACAGGAATAACGCCTTCTGCGAGGGTGCAGGCACCGTCGCAGAAGGGCCATGGCTCAGAGCAGGTTGTTCT	Overlapping	hemB	51.8519	N	YES	99.26	JFZU01000017.1	11	133323	133190
pPAR437		1,2	-	4167553	4167660	107	AAGCCATGATATTACTCCTTCCACGAGATTCAGAATGGCAGCGGTTTCCAGACGCGTCACAGTTGCGAAATCCATTGCGCGAACGGGCGATGAGCGCCACCGAGATG	Overlapping	uspA	54.2056	N	YES	99.07	JFZU01000017.1	11	149230	149125
pPAR438		1,2	-	4174328	4174358	30	ATACGGTCGATGTAGGCGCTGCGGTTTTTG	Antisense	gor	53.3333	N	YES	100	JFZU01000017.1	11	155928	155900
pPAR439		1,2	-	4175149	4175203	54	CGGTAAAGGACGATTTGTAGACTTTTACCTGGTCATCACCGTACTGCTCGCGCG	Antisense	gor	51.8519	N	YES	100	JFZU01000017.1	11	156773	156721
pPAR440		1,2	+	4201912	4201957	45	TTCAGGGAAAGCAGAACGGCACGGAATGCCTCATGCCAACGCGCG	Intergenic		60	N	YES	100	JFZU01000017.1	11	183485	183528
pPAR441		1,2	+	4213277	4213327	50	CAAAGCGTAACGTTGAGTTAACTCGTTATCGTCGCTTTAACCCATACCTG	Intergenic		44	N	YES	98	JFZU01000017.1	11	194851	194899
pPAR442		1,2	-	4239633	4239719	86	ATAACTCTGTAGGCATTACTTCGAACGAGTTAAAGAATCGAATACGTTATGAAAGCCCTTCTACTAGTGATTAGCCTTGTCGTGAT	Intergenic		38.3721	Y	YES	100	JFZU01000017.1	11	221293	221209
pPAR443		1,2	+	4248548	4248686	138	TGTGTTCACTCGTGAGGCTTTGATATTTTTTACGTCCGGAGACGCTGATATCAATCCTGCGAGTGCCCACACAGATTGTCTGATAAATTGTTAAAGAGCAGTGCGAACAGCGGGTTAACCGTCTGTCGCGAGGTGGCG	Intergenic		49.2754	N	YES	100	JFZU01000018.1	15	254	357
pPAR444		1,2	-	4248620	4248776	156	GAATACGAAGCGCCGGGTTAAGTAAGGTTCAGCCGCCGGAGAAAAACTTCTGAAAAAGAGGTTGACTCTGAAGGAGGAAAGCGTAATATACGCCACCTCGCGACAGACGGTTAACCCGCTGTTCGCACTGCTCTTTAACAATTTATCAGACAATCT	Intergenic		47.4359	N	YES	80.7692	JFZU01000018.1	15	357	326
pPAR445		1,2	-	4251846	4251956	110	TTTCCGCCAGCTGCGCGTCATACTGTTCAACAGGGAGATGTTCGGGTGTCATGTTTAATCCTGGTTAAGAGCTTACTTGCCGGGCGATTGTAGGCATTCACCTGCCGATG	Overlapping	trmA	51.8182	N	YES	100	JFZU01000018.1	15	3661	3553
pPAR446		1,2	-	4254474	4254498	24	AAAGGATGAACGAAGCAGTCGGGT	Antisense	sthA	50	N	NO	0	-	-	-	-
pPAR447		1,2	+	4256795	4256882	87	TCTGAGCATCGGCCGGGAGCGCCGCGGCTCTGATGATGTGCCTAAAATAAAAGTAGTTTCTGAAGCTAGAGGTTGGCGGGCATCTGA	Intergenic		54.023	Y	YES	100	JFZU01000018.1	15	8501	8586
pPAR448		1,2	+	4261334	4261458	124	GATGGCGATTAAGGAAGGTGGCAAGCTCTACGCCAGCGTAACCACTGGCACCAACGATCAGCGTATTCAACATCAGGCTGTATACCTTTATTACAGTCACACGTTCCGGGTCGCGGCCTTGCCC	Antisense	argC	54.0323	N	YES	100	JFZU01000018.1	15	13040	13162
pPAR449		1,2	+	4270396	4270456	60	GCACACGTCGTCGTGGCTGGTGACGATGCGGGCGCCCGTACCGGACGCGAGGACGCGCTC	Antisense	metL	73.3333	N	YES	100	JFZU01000018.1	15	22103	22161
pPAR450		1,2	-	4281365	4281794	429	CTTTGTTCGAAATTGATAAACAAGCTGTAGTAAAGTCCGTAGACCAGCGCCGCGCCACAGAAAGCACCGGCCACCTGAGACAGAATATAAGGAAGGACTTTACGGCCTTCGAAATTGGCGAACAGGCAGAGTGCGACAGTCACTGCCGGGTTGAGATGGGCACCTGACACACCTGCGCTGAGGTAGACCGCCATAGAAACGGCCAGCCCCCAGACGATACAGATTTCCCATTGGCCAAAAGTGGCACCAGCCAGCTTAAGCGCGGCAACGCAACCCGCGCCAAAAAACAGGATCAAACCGGTACCCAGAAATTCGGCAATACACTGACCTTTGAGTGTGGTTGTAGTCTGACTCATGATAGTTGTTCCTGAAGCGAGGTTAAATTTTATCAGTTTTTGT…	Overlapping	glpF	50.5828	N	YES	99.77	JFZU01000018.1	15	33502	33075
pPAR451		1,2	-	4288008	4288046	38	ATATAATCCATGGCTCTGGCCTGGGACGCACTTTGATC	Antisense	yiiQ	50	N	YES	100	JFZU01000018.1	15	39754	39718
pPAR452		1,2	+	4294503	4294551	48	CTACTGGTACGACTCACGGGTTGCAGCGATGATGCTGGCTGCAGATTC	Antisense	cpxP	56.25	N	YES	100	JFZU01000018.1	15	46203	46249
pPAR453		1,2	+	4298420	4298444	24	GAGCACTGCCAAGATTCTCATGCT	Antisense	cysE	50	N	NO	0	-	-	-	-
pPAR454		1,2	-	4308555	4308590	35	GAAAGCTTAGGCAAGACTTCTACGTGCTCAAAACC	Antisense	rfaC	45.7143	N	YES	100	JFZU01000018.1	15	60288	60255
pPAR455		1,2	-	4309940	4309973	33	TAAAGCATCGTTGAATTCTGTCTTAAACAGCGC	Antisense	wcaL	39.3939	N	YES	100	JFZU01000018.1	15	61671	61640
pPAR456		1,2	+	4315772	4315859	87	ACCAATGTTGTCGCGCCTTATGACGAGGATATTTTTCATATTGTACCTGGTTATACGTACCTGACCGGACTGAAGCGTACACACGCC	Overlapping	rfaF	47.1264	N	YES	96.55	JFZU01000018.1	15	67476	67561
pPAR457		1,2	-	4330842	4330892	50	GAAGTTACTCAATATTCTGGATCTGCTCGCGCATCTGTTCAATCAGCACT	Overlapping	yicC	44	Y	YES	90.0036	JFZU01000018.1	15	82590	82546
pPAR458		1,2	+	4348047	4348092	45	GACGTCTGGATAATTAAAACAACAACAGGGATTCAGCATCACCAG	Intergenic		42.2222	N	YES	100	JFZU01000018.1	15	87466	87509
pPAR459		1,2	+	4349103	4349150	47	TGGCAGAGAGCAAGATCAGGGCAATGCGTCAGCGCCCCCTGGCGTGT	Intergenic		63.8298	N	YES	100	JFZU01000018.1	15	88522	88567
pPAR460		1,2	-	4366040	4366070	30	CAGTGAAAAGTGTGATCGTGTTCAGTCTCC	Intergenic		46.6667	N	YES	100	JFZU01000018.1	15	105488	105460
pPAR461		1,2	-	4367104	4367132	28	GATCTGAATTTCGTCAGCTTTTTTGGTC	Antisense	glnA	39.2857	N	YES	100	JFZU01000018.1	15	105488	105460
pPAR462		1,2	-	4370287	4370417	130	CCTGTTTGTGGCCCTGAGTATGACGGAGCGCCGTGGTCAGCAACGTACGCTCCATCTCCGGCTGGGCTTCAGACAGTAGATTTTGATGACCGGAACGCAAGGCGCGGTCAGCCCACTGCGCCAGCAGGGT	Antisense	ntrC	61.5385	N	YES	100	JFZU01000018.1	15	109835	109707
pPAR463		1,2	-	4372873	4372966	93	TACATTATTCAGCAGTGCAGGACGCACTCATCAGGATGATGCGCTCAGGAATGTTGGGATAACGAAGAGCGGCTGGAATGGAAATGGCTATGG	Intergenic		49.4624	Y	YES	100	JFZU01000018.1	15	112384	112293
pPAR464	spf	1,2	-	4373881	4373992	111	GAGGCGTAGGGTACAGAGGTAAGATGTTCTATCTTTCAGACCTTTTACTTCACGTAATCGGATTTGGCTGAATTTAGCCGCCCCAGTCATTCTGTGACTGGGGCGTTTTTT	Intergenic		45.9459	Y	YES	100	JFZU01000018.1	15	113411	113302
pPAR465		1,2	-	4377144	4377170	26	GCACAAAGTTATCCACAGAAAGATCG	Intergenic		42.3077	N	NO	0	-	-	-	-
pPAR466		1,2	+	4377953	4378021	68	TTGTTTACCTTCAGTGAATTGTGCAGCAGATGCGCTGAACGCCAGCACCAAACCCATCAGTGCAAAAA	Antisense	dsbA	47.0588	N	YES	100	JFZU01000018.1	15	117373	117439
pPAR467		1,2	+	4384013	4384079	66	GAGACTCGAACGCGTTGTGCTGTGTTCCTTATTACGGAGGAACACGACAATGCGTCGTTTCAAATT	Intergenic		46.9697	N	YES	100	KK328466.1	10	235061	234997
pPAR468		1,2	+	4385952	4386091	139	TATGTGTTCACTCGTGAGGCTTTGATATTTTTTACGTCCGGAGACGCTGATATCAATCCTGCGAGTGCCCACACAGATTGTCTGATAAATTGTTAAAGAGCAGTGCGAACAGCGGGTTAATCGTCTGTCGCGAGGTGGC	Intergenic		47.482	N	YES	100	JFZU01000018.1	15	253	357
pPAR469		1,2	-	4386026	4386222	196	ATAATGCGCCTCCACTGACACGGCACAACGGCTTACGTAACGCGGTGTTCAGCAGGAGGCTCCCAGGAGTTTCCGCCGGAGAAAAACTTCTGAAAAAGAGGTTGACTCTGAAGGAGGAAAGCGTAATATACGCCACCTCGCGACAGACGATTAACCCGCTGTTCGCACTGCTCTTTAACAATTTATCAGACAATCT	Intergenic		50	N	YES	100	JFZU01000018.1	15	511	327
pPAR470		1,2	-	4388229	4388352	123	TGAGAAGGATCAAAAGACCCACGCTGAGTCGGTCATTGACGGATAAAAGACAGGAAACGAGAGTGGTTATGCTGGAAGCAGGCTTCCAGCATAACCCGGTCAGGCGGCTTTGACGGCGCGGAC	Overlapping	yebG	54.4715	Y	YES	100	JFZU01000025.1	6	117245	117366
pPAR471		1,2	-	4388441	4388502	61	AGTCTGTGCCCTCTTCTAACCAGGCATAACTGAACCGGGAACCCATTCATGCTAAACAAAT	Intergenic		45.9016	N	YES	100	JFZU01000025.1	6	117095	117154
pPAR472		1,2	-	4389608	4389639	31	ATAACTGTAGGGCTCAATCAGCGTATCTTTT	Antisense	tcp	38.7097	N	YES	100	JFZU01000025.1	6	115958	115987
pPAR473		1,2	-	4390805	4390943	138	TGCTGCACCAGTGCGGCGTTTTGTTGTGTCGTACCGTCCATCTCGTTAACTGCGACAGTGACCTGACCGATACCGCGCGCCTGTTCATCAGAGGCAGAAACGATTTCATCAATGATGCTCTGCACTGACGATACGGCC	Antisense	tcp	54.3478	N	YES	100	JFZU01000025.1	6	114654	114790
pPAR474		1,2	+	4405233	4405276	43	AATGATATTCTTGGTACTGCTACCGTATTTTTCAGCGATGGCG	Antisense	putP	41.8605	N	YES	100	JFZU01000025.1	6	100369	100328
pPAR475		1,2	-	4413679	4413706	27	AAGACATAAGTAATCAGAGACAGCACC	Intergenic		40.7407	N	NO	0	-	-	-	-
pPAR476		1,2	-	4419368	4419398	30	CGAATATGGACAAATAAAGCAAGGCACTGA	Antisense	pagO	40	N	YES	100	JFZU01000025.1	6	86205	86233
pPAR477		1,2	-	4421545	4421570	25	CTCCCGGGCTGCGGACGAAGAGCGC	Antisense	tsr	76	N	NO	0	-	-	-	-
pPAR478		1,2	+	4442620	4442700	80	TCATTCCTCTAAAGGGTAACCACCATGTCTCTTCTCGATTACGCTAGGAAGTTCATGAGTGCTCCGTCCACGGTAGTCTG	Intergenic		48.75	N	YES	98.75	JFZU01000025.1	6	62982	62904
pPAR479		1,2	-	4457282	4457307	25	ACGTCATTGTCAGGCTCATCACCCG	Intergenic		56	Y	NO	0	-	-	-	-
pPAR480		1,2	-	4471539	4471597	58	TGTTAAAAAATGATGCCCTGTCTGTAGAAGCCACACTGACCATGGTGTACCTGTAATG	Intergenic		43.1034	N	YES	94.8234	JFZU01000025.1	6	38498	38552
pPAR481		1,2	-	4484716	4484747	31	ATCGTTTTGTTTCTGATAAAACTGGACACCT	Antisense	yliB	35.4839	N	YES	100	JFZU01000025.1	6	25343	25372
pPAR482		1,2	+	4492821	4492859	38	GAGGCCATATTACGCCACCTGTCTGGACCAGCCCAATC	Intergenic		57.8947	N	YES	100	JFZU01000025.1	6	17267	17231
pPAR483		1,2	-	4497070	4497096	26	AGGTATGAGGAACGCTGTAGACATAT	Antisense	iolH	42.3077	N	NO	0	-	-	-	-
pPAR484		1,2	+	4508389	4508419	30	TGAGTGAGCTCGTTACAGTCGTGCTGTTGC	Intergenic		53.3333	N	YES	100	JFZU01000025.1	6	1694	1666
pPAR485		1,2	+	4508823	4508872	49	TCCCAATCATGCTTGATGATCAAGCGACTGTGGGACAGAAAACGATTTG	Intergenic		44.898	N	YES	100	JFZU01000025.1	6	1260	1213
pPAR486		1,2	+	4509007	4509057	50	GTACTGTATTTTTTTGTGGCCATGTCGATGGCAGCACCCACTCGGGTACT	Antisense	cre	50	N	YES	100	JFZU01000014.1	12	171862	171814
pPAR487		1,2	+	4510021	4510045	24	CACAGGCCTGAAGATTTCATGCGC	Intergenic		54.1667	N	NO	0	-	-	-	-
pPAR488		1,2	+	4531263	4531311	48	ATAACGGGGGGCTGTACAAGCGCATAACCTATGGCGCTGGCCATAAAG	Antisense	dsbD	54.1667	N	YES	100	JFZU01000025.1	6	260899	260853
pPAR489		1,2	+	4542396	4542446	50	GGACCAGAGAAATCGAATGTTCTCCTGCCTGGCGTCTCCGAGGGTTCAGG	Intergenic		58	N	NO	0	-	-	-	-
pPAR490		1,2	-	4552607	4552715	108	AATATATTTATAACCCAAGCAACTATCTGGTTTATCCTCAGCGGATTGTTAACATTTAGTTAATTACCAGTGGATCATTGAGAAAGAGACGTTCATGATCCCGCAGAC	Intergenic		37.037	N	YES	100	JFZU01000025.1	6	239442	239548
pPAR491		1,2	+	4570086	4570150	64	TGATGTTTATAAATGCCTCCATCGCACCAGAGGACAAGTTAAAGAATTATAAGGCATCACGGTT	Intergenic		39.0625	N	YES	100	JFZU01000025.1	6	222072	222010
pPAR492		1,2	+	4633072	4633099	27	TGCATAACCCTGTCGCCCCAGCACCGA	Antisense	thiF	62.963	N	NO	0	-	-	-	-
pPAR493		1,2	-	4637173	4637255	82	GGCCCAACCTCTGCGCGCCCTTGCGTCAAAATTAAATGTTCGATGGTATTCGGTGAATGCGGCTGTGAGCAGCGTTCGCTGC	Antisense	ydcN	56.0976	N	YES	100	JFZU01000025.1	6	185557	185637
pPAR494		1,2	+	4642131	4642173	42	AAACCCATCTGAACATGTCGAGTCGAAAACGGGATAGTCACT	Intergenic		45.2381	N	YES	100	JFZU01000025.1	6	180679	180639
pPAR495		1,2	-	4646432	4646474	42	GCAACGCGAGGAGTACTGATTACAGTGAACGTTGGGCTCAGT	Overlapping	repA	52.381	N	YES	100	JFZU01000025.1	6	176338	176378
pPAR496		1,2	+	4647276	4647319	43	GTGAATGCTCTGACCATGCTGGGGCTGGTGGAAGTAGATTGAG	Intergenic		53.4884	N	YES	97.67	JFZU01000025.1	6	175533	175492
pPAR497		1,2	-	4651376	4651412	36	CGCAGATATAACACTTTATTCTGCGTCAGGATGCCT	Intergenic		44.4444	N	YES	100	JFZU01000025.1	6	171391	171425
pPAR498		1,2	-	4681084	4681134	50	AACGGCATGAGCATACTTACATTGCGTCACGATATTCTGGCCAGGCAACC	Overlapping	ycgF	50	N	YES	100	JFZU01000025.1	6	141652	141700
pPAR499		1,2	-	4689491	4689655	164	ACACTGGAGAGCGCAGGCGTTATATAAGGGGCCAGCGGAATGTCATCAAAGCCAATGACCGAGACGGTTCCAGGTACAGCAATATTATTTTCTGTAAGCTGTTTGATCGCCCCGATAGCCATTTCATCATTGCTGGCGACGATAGCACTAAAGGGCTGTCCGCT	Antisense	ascG	50	N	YES	100	JFZU01000025.1	6	133092	133254
pPAR500		1,2	-	4694407	4694433	26	ATGCCGATGATTTGGCCGGGTCCACA	Intergenic		57.6923	N	NO	0	-	-	-	-
pPAR501		1,2	+	4697062	4697135	73	AAAATCTGCGATATTGACGCATCACGCCTGTTCCGTCCTGGCCATCGCGCTGAGGTCTGCAATTCATGGGTTG	Intergenic		53.4247	N	YES	98.63	JFZU01000025.1	6	125683	125612
pPAR502		1,2	-	4700178	4700211	33	ATTCATGTTGTGTAGAACCTGCTCGTCTTTCAT	Intergenic		39.3939	N	NO	0	-	-	-	-
pPAR503		1,2	-	4700743	4700779	36	ATTATCTGAGACAGGTGGACTGCAGGTTTAAACAAT	Intergenic		38.8889	N	NO	0	-	-	-	-
pPAR504		1,2	-	4702565	4702590	25	AGTATCAGATTTAACGGATCCGCCA	Antisense	fhuE	44	N	NO	0	-	-	-	-
pPAR505		1	-	21997	22028	31	TTAAGACCCAATTATCCGAACGCAAAATAAG	Intergenic		35.4839	N	YES	100	KK328466.1	10	22342	22313
pPAR506		1	+	69465	69498	33	TTAGCCAGGCATAAACCCGGGTGGCGTAAATGG	Antisense	celB	54.5455	N	YES	100	KK328466.1	10	69786	69817
pPAR507		1	-	111481	111504	23	TTATCTGGCGGAACGGGACCTTA	Intergenic		52.1739	N	NO	0	-	-	-	-
pPAR508		1	-	116400	116431	31	ATGGCATAAGTTCTTATTAATTTGATAGTGG	Overlapping	ybjX	29.0323	N	YES	100	KK328466.1	10	116762	116733
pPAR509		1	+	122956	123006	50	CAGGCTTATGGTGTCAGAAAAGAAGGCCAGCGCATCCGCGACTCAGGCTT	Intergenic		56	Y	YES	98	KK328466.1	10	123288	123336
pPAR510		1	-	132080	132109	29	TTATCTTTTATCCCTCTGTAACCCTCTGA	Intergenic		37.931	N	YES	100	KK328466.1	10	132483	132456
pPAR511		1	-	132823	132844	21	TTTTCGGCCAGGCCCGGCACC	Antisense	dppA	71.4286	Y	NO	0	-	-	-	-
pPAR512		1	-	160615	160639	24	GAGACGAAATGACCAGGCTGAAGG	Antisense	yhjG	54.1667	N	NO	0	-	-	-	-
pPAR513		1	-	190695	190726	31	AGAACTGAATGATCCCTTCGCTGGCATAGCC	Antisense	cyaA	51.6129	N	YES	100	KK328466.1	10	188235	188206
pPAR514		1	-	224692	224714	22	GATTGTGGGGATGTGTTGAGCT	Intergenic		50	N	NO	0	-	-	-	-
pPAR515		1	+	250400	250422	22	TTCCCGTGCGGGTTCCCTGCCC	Intergenic		72.7273	N	NO	0	-	-	-	-
pPAR516		1	-	280899	281010	111	AGAACCAGCACTTTAAGCGGACGGATCTCCTGAACACTGGCACGTGACGACGTCATCACAAAGACGTTTTCGTTACGTAAAAAATTCACTGCCGGTAATTCGTCGGGGACC	Antisense	metA	49.5495	N	YES	100	JFZU01000023.1	4	6081	5972
pPAR517		1	-	329405	329451	46	TTTACTTTATGCATGCCCGCACCTTTAGCTCGTTCAGGTTCTCTGA	Intergenic		45.6522	N	NO	0	-	-	-	-
pPAR518		1	-	362549	362662	113	ACAAGCAGAACCTGGCGACTTGCTGAGCGCAGCAGACCGGTAAACCGGTTACTGATGCGTTTTACGTCTTCCTCTTCTGCCCAGGCTCTGCTTCCCTTAGCCCGTGATGGACT	Intergenic		55.7522	N	YES	98.23	JFZU01000023.1	4	87479	87368
pPAR519		1	+	368297	368335	38	CACCGATCAAAAGACTGCTGAATGCGGTTGATAACCGG	Antisense	yyaJ	50	N	YES	100	JFZU01000023.1	4	93116	93152
pPAR520		1	-	382323	382353	30	GTAAACGAAGCGGCCGTTGTGACATCAGAA	Intergenic		50	N	YES	100	JFZU01000023.1	4	107169	107141
pPAR521		1	+	392904	392975	71	TGGCCGATCGGGTTGGCGATATTTTTACCGGCGATATCGGGCGCCGAGCCGTGCACCGGTTCAAACAAGCT	Antisense	yeaU	59.1549	Y	YES	100	JFZU01000023.1	4	117721	117790
pPAR522		1	+	458098	458151	53	TTCGATTTAGGTACAATACATAGTGCGTGCTCATAGGCCCGTGTGAGCATGAC	Intergenic		47.1698	N	YES	100	JFZU01000023.1	4	182913	182964
pPAR523		1	+	476525	476629	104	TCCTGACGGCTGGTCAGGACCTGGAGTAGAAGGGGATCCTGCGCATCGCCTTTTTTCATTCGCCGGATAAAGGCGCGCGGCACGCGCAGGGCAAAAAGTCGGCG	Antisense	yjeK	61.5385	N	YES	100	JFZU01000023.1	4	201341	201443
pPAR524		1	-	476891	476919	28	CCTGACCTTTACCCGGCTTAACGAACTC	Antisense	efp	53.5714	N	YES	100	JFZU01000023.1	4	201341	201443
pPAR525		1	-	477597	477633	36	GTACAGCTTTTAAAGCATAGACTGATTATGCAACGT	Intergenic		36.1111	Y	YES	100	JFZU01000023.1	4	202447	202413
pPAR526		1	-	484946	484966	20	AACGCTTGGAGAACTGAGGA	Antisense	rpsI	50	N	NO	0	-	-	-	-
pPAR527		1	+	501048	501076	28	TTACTGTCACTCAAGGGCTTGGCGGGGT	Antisense	rpoN	57.1429	N	YES	100	JFZU01000023.1	4	202447	202413
pPAR528		1	-	689566	689587	21	CAATACTGATGCCGGACACCT	Antisense	ampC	52.381	N	NO	0	-	-	-	-
pPAR529		1	+	694328	694352	24	GGCAAACGTTCTGTGGGTAAAAAC	Antisense	mdoB	45.8333	N	NO	0	-	-	-	-
pPAR530		1	+	706157	706383	226	TTCCGCCACCTTCGCATCGAGTTGTCTTTTCATATCACCGCAATGGTGCGAAGAGAGGGACTTGAACCCTCACGTCCGTTAAGACACTAACACCTGAAGCTAGCGCGTCTACCAATTCCGCCACCTTCGCGCAGTGCTCGCGATATGAAATATGTGATTTTGGTGCGAAGAGAGGGACTTGAACCCTCACGTCCGTTAGGACACTAACACCTGAAGCTAGCGCGTC	Overlapping	tRNA	52.2124	N	YES	100	KK328466.1	10	180555	180490
pPAR531		1	-	714617	714642	25	ATTCTCATCATCCTGAATAACGGGC	Antisense	yqeI	44	N	NO	0	-	-	-	-
pPAR532		1	+	730476	730516	40	TTGTTATTATCGTTAAAAAACGCATATTTAATGCAAATTA	Intergenic		20	N	NO	0	-	-	-	-
pPAR533		1	+	737491	737635	144	CAATGTAACGGACGCCTGCGCCTACGCTGATCCCGGCATCAAACTGGTATTTCGCCCACGCAGAAGCCATCGAGTTGGGCGTCACGTAAGGCGTATGACCGTTGTTACCGTCGATAGAATCTTTGAAGCGCACGTGGTTGAGCG	Antisense	foxA	55.5556	N	YES	99.31	JFZU01000001.1	9	56992	57134
pPAR534		1	+	797263	797288	25	TTCCAGCGTCTGCGTGTAGCCCTGC	Antisense	imp	64	N	NO	0	-	-	-	-
pPAR535		1	+	809520	809548	28	TGGTATAGCTCAGCACCAGATCGCTCTC	Antisense	tbpA	53.5714	Y	YES	100	JFZU01000001.1	9	56992	57134
pPAR536		1	+	826046	826074	28	TAGTAGACCTGATAGACGGAAAGAACGT	Intergenic		42.8571	N	YES	100	JFZU01000001.1	9	56992	57134
pPAR537		1	+	826540	826575	35	AAAGTTGGCGAGCAGAGCCTTTGTATCCTGTGCCC	Intergenic		54.2857	N	YES	97.14	JFZU01000001.1	9	145982	146015
pPAR538		1	-	829834	829871	37	TGTAATCTATCGGGCGCTCATCCTCTTTCCAGGCATC	Antisense	fruR	51.3514	N	NO	0	-	-	-	-
pPAR539		1	+	853720	853811	91	GCACAGTCAAGGCGCTGTTGGCGAGTGGCCTGTGCTGCAAGAATACGTTTAGCCTGCTCAAGAGAAACATTATCGCGCTGCAGCGTTCGTC	Antisense	coaE	54.9451	N	YES	100	JFZU01000001.1	9	173163	173252
pPAR540		1	+	859083	859127	44	ATCAAAAAGGCATCTGACAGACCCAGACGGTGATTGCTGCCGCC	Antisense	nadC	54.5455	N	YES	100	JFZU01000001.1	9	178526	178568
pPAR541		1	-	869125	869194	69	AGCCATTACTCTGTTACCTCTTAAGCCAGACGCGGGTTAACTTTATCGGCATCGATCTTGAACTTCACG	Overlapping	aceE	46.3768	N	YES	100	JFZU01000001.1	9	188633	188566
pPAR542		1	+	892158	892253	95	TCCCGGCTGCTTGCCGTCACATCAAGATTGCGCAGGCAGCCATCCTGGATACCGTAAACCCAGCCATGGAGCGACACTTTGCGTCCACGTTTCCA	Antisense	can	57.8947	N	YES	100	JFZU01000001.1	9	211613	211706
pPAR543		1	+	892552	892640	88	TGGCGACGTTGCGATGAACAAACAGTTCGCCGGGCTCAAGGCCGGTAAGGCGTTCGGCGGGCACGCGGCTGTCTGAACAGCCAATCCA	Antisense	can	62.5	N	YES	100	JFZU01000001.1	9	212007	212093
pPAR544		1	+	900462	900550	88	TCCCGGCGGATGACAGTTCTGCCCGATAAGCCAAAATCTCCACGCCACTCAGCTGCGCCTGTACCAGTTGCTCTGCGTAAGCGGCATC	Antisense	sfsA	59.0909	Y	YES	98.86	JFZU01000001.1	9	219916	220002
pPAR545		1	+	913681	913745	64	TCCAGATCGTTATATGTACAGGTCAGCGTATGCTTGGCAAAATCGGCGGGCACGCCCGGTGAGT	Antisense	hemL	54.6875	N	YES	98.44	JFZU01000001.1	9	233129	233191
pPAR546		1	-	948176	948206	30	ATTCGAGGTCGAGGTGCCGTTGGTCACCAT	Antisense	ldcC	56.6667	N	YES	100	JFZU01000001.1	9	267652	267624
pPAR547		1	+	983734	983768	34	TTATGCAACTGCTGTAGCCAGGAGGTGGCGCCCA	Antisense	fliY	58.8235	N	YES	100	JFZU01000002.1	16	18726	18758
pPAR548		1	+	1007656	1007684	28	TCCCGTTGCGTGAGGTCGGCTAAGATCC	Antisense	yafV	60.7143	N	YES	100	JFZU01000002.1	16	18726	18758
pPAR549		1	+	1045192	1045236	44	TTTTTCTTGTCGACTCCATGAGAATCAGTGCGTCGACGAGCGGT	Intergenic		50	N	YES	97.73	JFZU01000002.1	16	80289	80331
pPAR550		1	-	1110202	1110246	44	GTCAATCATCCCTCTGTTTGTTTCACTTGCCCTGTCCCGTTTCG	Intergenic		50	N	YES	100	JFZU01000004.1	13	46572	46530
pPAR551		1	+	1110468	1110570	102	CATCCGGGCTGCCGCCACTCCTGACGTAAAAGCGGATGGCTGTCGTTCACGGGTTGTAACTGACGCAGGCCGTCCAGACTTTGTGCCTGAAAATAGAGGCGC	Antisense	agp	58.8235	N	YES	99.02	JFZU01000004.1	13	46796	46896
pPAR552		1	-	1150770	1150790	20	GATTGATCGCCGTGCGCACC	Antisense	lon	65	N	NO	0	-	-	-	-
pPAR553		1	+	1208686	1208765	79	ATACGTCAGCCAGGCTGCGCAGTTGGCTTGCTTTGCATCGCGTGACAGATAAAAATACGGCACAATATCAGGATACTTA	Intergenic		46.8354	N	YES	100	JFZU01000004.1	13	144998	145075
pPAR554		1	+	1267955	1267984	29	AACTTCCCGATCTCTGGATCGGGGTTTTA	Intergenic		48.2759	N	NO	0	-	-	-	-
pPAR555		1	+	1316077	1316237	160	CCTTTTCAGGCGCGCTGCTTCCGGCGGCATTAGGACATATTCTGACTTTTGCCCATAAACCGTTTGAATGCTATCAGCCTGTCTGAATTTAACTTTATAATCTTCATGTTAGAACCTGCCTCCTTTTTGAAATGCCGATCAGCAGCTCGGGGTATTCAGA	Intergenic		45	N	YES	99.38	JFZU01000006.1	1	104202	104360
pPAR556		1	+	1385847	1385897	50	CCGCGTTGACCAGCCGGTTAACGTACACTCAAGCCTGAATGCCTACGTCG	Intergenic		58	N	YES	100	JFZU01000006.1	1	173974	174022
pPAR557		1	-	1520576	1520735	159	GGCAGGTGCCATCGCGGCATTGGTTAGCATCGCAATCGCGCCCAGGATTACCACAAATACCTGCACACGCAACACCATCATGCGGCCAAAGCGATCGGCAAGGCGCCCAATCGGCCACTGCCCGACAATACCTGAACTAACGAGTAACGCCATCCAGTA	Antisense	ycaD	57.2327	N	YES	98.74	JFZU01000006.1	1	310782	310625
pPAR558		1	+	1525462	1525572	110	AGATAGGTTGTTGGTGTCGCTATTTAGCAGAAAAATAATGACATTAATCTATTAATGGCAGGAATACATAAGGATCAATAAAAAGGCACTGAACAGGTTCAGTGCCTCAG	Intergenic		36.3636	N	YES	97.27	JFZU01000006.1	1	315511	315619
pPAR559		1	-	1530203	1530237	34	AGAAGGTTAGGCGAAATTTCGTCTGAAAAAGGGC	Intergenic		44.1176	N	YES	100	JFZU01000006.1	1	320284	320252
pPAR560		1	-	1665016	1665077	61	GCGTAAGACGTAATGCGAAATCAGACACTTAGCGGGCTGCGGGTTGCGGCCTGGACATGAG	Intergenic		57.377	N	YES	100	JFZU01000006.1	1	455065	455006
pPAR561		1	+	1719592	1719659	67	CCTAAACCGGATTCACGACTGATATCGGCCATACTTGCACCGTGAAAACCGGAACGGCTGAAGCAGT	Intergenic		52.2388	N	YES	100	JFZU01000006.1	1	510184	510249
pPAR562		1	+	1791105	1791127	22	TTGAAGCAGCGGAGGCCGACTC	Antisense	tar	63.6364	N	NO	0	-	-	-	-
pPAR563		1	-	1844197	1844225	28	CCATACCGGCACGGGCCAGCTCTGCCAC	Antisense	kdsA	71.4286	N	YES	100	JFZU01000006.1	1	510184	510249
pPAR564		1	+	1877571	1877641	70	CGGAAGTGCACGCGCTGACATCATCGAAAATCTTATCCGCGAACTGACAGCGCGGGTGATTATTGAACCC	Intergenic		52.8571	N	YES	100	JFZU01000007.1	5	54177	54245
pPAR565		1	+	1878994	1879041	47	TTTTAAGGAACTAAATCCCAACCAAGCCAGTCTGGCGGCGATGGTGC	Intergenic		51.0638	N	YES	100	JFZU01000007.1	5	55600	55645
pPAR566		1	-	1885501	1885529	28	TTAAATCGTTTTCGCCAAAGGGCCGGGC	Antisense	astE	53.5714	N	YES	100	JFZU01000007.1	5	55600	55645
pPAR567		1	-	1978388	1978444	56	GTCTGAAGACTTTGCTGGTGCAGCGCGCTGATAATGTCCTGTACCGTCACCGCTTC	Antisense	cds1766	55.3571	N	YES	100	JFZU01000007.1	5	155056	155002
pPAR568		1	-	2004739	2004763	24	AGAGAAATTTTTGAGAAGTTAATT	Intergenic		20.8333	N	NO	0	-	-	-	-
pPAR569		1	+	2190764	2190789	25	TAACACCGGACAGCCGCTCGCCTGC	Antisense	cds1958	68	N	NO	0	-	-	-	-
pPAR570		1	-	2202083	2202115	32	TGATGTTGACGTGCTTCGGCAGCGTGGCCACC	Antisense	ydfG	62.5	N	YES	100	JFZU01000008.1	14	65941	65911
pPAR571		1	+	2221801	2221834	33	GCGCTGTTAAACTTTTTTATGCTGGTGCACTGC	Intergenic		45.4545	N	YES	100	JFZU01000008.1	14	85610	85641
pPAR572		1	+	2246777	2246803	26	TTCCCTTTTACGCCGTGATGGTCGGC	Intergenic		57.6923	N	NO	0	-	-	-	-
pPAR573		1	+	2293880	2293926	46	GCAGCAGCGCCGGTTTGAGCCTGAAACGCAGGCACCACAGCACCCA	Antisense	pgpB	65.2174	N	YES	100	JFZU01000009.1	8	25977	26021
pPAR574		1	-	2322328	2322412	84	TTCGGTAGCACAATATGTCTGCCCGATAGGTTCAGATGACACCTTCTTGATCCATACCTGAACGTTAATCGTCATCGAGCTGTT	Antisense	yciA	45.2381	N	YES	100	JFZU01000009.1	8	54508	54426
pPAR575		1	-	2322487	2322519	32	TCAGCACCGAAAACCTGTTATCAGGCAGGGTA	Overlapping	yciA	50	N	YES	100	JFZU01000009.1	8	54615	54585
pPAR576		1	+	2376566	2376596	30	ATAAGTCAGCCAGGCTATTTGTGCGTCGCC	Intergenic		53.3333	N	YES	100	JFZU01000009.1	8	108819	108847
pPAR577		1	-	2378746	2378771	25	AGCCTTTCCTTGGCTATGTTGGCAG	Overlapping	minD	52	N	NO	0	-	-	-	-
pPAR578		1	-	2393594	2393618	24	TTATTATTCAGGAGTAGCGGGCAG	Intergenic		45.8333	N	NO	0	-	-	-	-
pPAR579		1	+	2444603	2444633	30	TGCGGCGTCACGACGCTAACTCTGCACCCA	Intergenic		63.3333	N	YES	100	JFZU01000009.1	8	176831	176859
pPAR580		1	-	2527908	2527928	20	AAGAACGCCGCGCGCCCCTG	Intergenic		75	N	NO	0	-	-	-	-
pPAR581		1	-	2538871	2538914	43	TATTGACCGTGTTGTAAATGATGAACCTGTTACATTTATAAAG	Intergenic		30.2326	N	YES	100	JFZU01000009.1	8	271330	271289
pPAR582		1	+	2552244	2552278	34	CTTTATATAAAAATTACAGGGTTTGGATTCGGCC	Intergenic		35.2941	Y	YES	100	JFZU01000009.1	8	284662	284694
pPAR583		1	-	2610794	2610811	17	TTACTATGATGATAGCT	Intergenic		29.4118	N	NO	0	-	-	-	-
pPAR584		1	+	2667169	2667320	151	TTACGTTCTGTACCCGCGCCCCATTAACCCATCTGGTCGGTACTGTCTGGCGTGAGTCATTATCTTGCGTTTGTGGCTCACGCCGCCGGAACCTGACGAGAGACCGCTATATTAAGAACACGGGGGATGAAGGCTGTATTACGGTTAGATG	Intergenic		52.9801	N	YES	100	JFZU01000012.1	7	51537	51686
pPAR585		1	+	2675263	2675289	26	CGAATGCCGCGACTGCGTAAGACCAG	Antisense	ycdL	61.5385	N	NO	0	-	-	-	-
pPAR586		1	+	2754255	2754281	26	CAGGACGGCCTGGGCACGGACAGTTT	Intergenic		65.3846	N	NO	0	-	-	-	-
pPAR587		1	+	2778600	2778622	22	ATGGATGTAGTCACGCAGACAG	Antisense	galE	50	N	NO	0	-	-	-	-
pPAR588		1	-	2849684	2849723	39	CGGCAAATAGATACTGAACGTCATCGGGCAATGAAGCAC	Antisense	yeiG	48.7179	N	YES	100	JFZU01000012.1	7	238428	238391
pPAR589		1	-	2855860	2855896	36	CCACACGGTGTCACGATCGAGCCTGAGCAGGCGCCT	Antisense	yeiH	66.6667	N	YES	100	JFZU01000012.1	7	244600	244566
pPAR590		1	-	2886291	2886321	30	AGTACCATCAGGGAAAGGTCGGTTGGCGCC	Antisense	yejL	60	Y	YES	100	JFZU01000012.1	7	276107	276079
pPAR591		1	+	3005194	3005224	30	TCTATCGCCTGAGAGTGGAGGTGCTCAAGA	Antisense	folC	53.3333	N	NO	0	-	-	-	-
pPAR592		1	+	3063537	3063566	29	CGGCATGATGTAACCCGCACGGGCGAAAC	Antisense	papC	62.069	N	YES	100	JFZU01000013.1	3	185658	185685
pPAR593		1	+	3081505	3081552	47	TTGAAGAACTCCAGGAAGCGCGGCACGATACCGCCCGCGATGTACAC	Antisense	glk	59.5745	N	YES	100	JFZU01000013.1	3	203629	203674
pPAR594		1	-	3137705	3137731	26	GTCGTTCAACGCACAGGGAGGCAAAC	Antisense	rbsK	57.6923	N	NO	0	-	-	-	-
pPAR595		1	+	3166328	3166374	46	AGGGTATAAGCAGAACCGACTTCCAGCCGCATCGAGGCGTAGCTAT	Antisense	cysW	54.3478	N	YES	100	JFZU01000013.1	3	288294	288338
pPAR596		1	+	3248228	3248253	25	TGGTAGCCGCGCAGTTCAGTCCCGT	Antisense	purL	64	N	NO	0	-	-	-	-
pPAR597		1	+	3256515	3256590	75	CCGATAGAACTGCTGGCAGCACGGTTCATCAGGCGGTTAATCGCCCGTTTCTCTTCCATGTGCAGGCCTGGCGTA	Antisense	era	57.3333	N	YES	100	JFZU01000013.1	3	373939	374012
pPAR598		1	+	3402041	3402053	12	GGACCTCCAACA	Intergenic		58.3333	N	NO	0	-	-	-	-
pPAR599		1	+	3402526	3402942	416	GGATGACTCGGCTGACGCCTCGCCCTTCGGGTCGTTGCTTAAGCAACGCTATCCTTCCTGGCTCTGCCTGAAAAATCGACTATGTCTTACAGACCAGGAATACACGTCCATACCGAAAAATATGGTGCATCCGGGAGGATTCGAACCTCCGACCGCTCGGTTCGTAGCCGAGTACTCTATCCAGCTGAGCTACGGATGCACAGGAAAGCTTTTATGGACTGGCAAAAATCAACCTGAGGGTAATACGAAGAATGGTGCATCCGGGAGGATGACTCGGCTGACGCCTCGCCCTTCGGGCCGTTGCTGAAGCAACGTTATCCTCCCTGGTGTTCGCTGTGATGACACCTGATTATGACAGAGAGGTTTCGCTTGAGCATTGCAGAATATGGTGCATCCGGG…	Overlapping	tRNA	53.125	N	YES	88.938	JFZU01000015.1	2	21231	21290
pPAR600		1	-	3619491	3619636	145	GGCTTTTATTTCTCAGGGCTGGAATATTCACCTGCTTTCTACGCCTTATCAGGCTAAAACACATGATTAAAATCTCTCAGATATCAGCGATGCTGCTGGCTATCGCGCTGTGTGCGGCCCCAACGTTGGCTACCGCACAACTGAC	Intergenic		48.9655	N	YES	98.62	JFZU01000015.1	2	203464	203321
pPAR601		1	+	3704250	3704279	29	TGCAGTCGGAATAATGGCGCGTAACGCCT	Antisense	yecS	55.1724	N	NO	0	-	-	-	-
pPAR602		1	-	3728249	3728278	29	ACAGAGAGGGCTCTGCCGGGCTGACATGG	Antisense	cds3343	65.5172	N	YES	100	JFZU01000015.1	2	309544	309517
pPAR603	sroG	1	-	3768794	3768820	26	GCTTATTCTCAGGGCGGGGCGAAATT	Intergenic		53.8462	N	NO	0	-	-	-	-
pPAR604		1	+	3775153	3775182	29	AAGAGTAATGCACAGAAGCCGGACTGTCT	Intergenic		48.2759	N	YES	100	JFZU01000015.1	2	356428	356455
pPAR605		1	+	3827763	3827791	28	GCAGCGATAAGGATCCAGAGGACAACGC	Antisense	tcp	57.1429	N	YES	100	JFZU01000015.1	2	356428	356455
pPAR606		1	-	3858551	3858601	50	AAAATAAATCTCTACAAAGGTGGTCAGGAATTTATGCCAGTGCAATACCC	Antisense	cds3469	38	N	YES	100	JFZU01000015.1	2	441310	441262
pPAR607		1	-	3921227	3921262	35	ACCATCGCGGACAAAAATCGTCGCGACAGCCGAGG	Antisense	tsr	60	N	YES	100	JFZU01000015.1	2	503979	503946
pPAR608		1	+	3962774	3962823	49	GATGCCCCGATCGACGCGCAGTGTGGGTTCCAGCAGCCAGCGGCTGTTG	Antisense	yhdP	67.3469	Y	YES	100	JFZU01000015.1	2	545607	545654
pPAR609		1	+	3966220	3966270	50	AATCACAGGTCAGCCGCGAGTCTACGCGAATGCGGTCAAGGGCTGCGCCG	Antisense	cafA	64	N	YES	100	JFZU01000015.1	2	549053	549101
pPAR610		1	-	3970396	3970441	45	GTAAAGTTAAGAAAATTCTTTAACATGCCGCTCTGATGCCGTGGT	Intergenic		40	N	YES	100	JFZU01000015.1	2	553272	553229
pPAR611		1	+	3992007	3992144	137	TATGTGTTCACTCGTGAGGCTTTGATATTTTTTACGTCCGGAGACGCTGATATCAATCCTGCGAGTGCCCACACAGATTGTCTGATAAATTGTTAAAGAGCAGTGCGAGCAGCGGGTTAACCGTCTGTCGCGAGGTG	Intergenic		48.1752	N	YES	99.27	JFZU01000018.1	15	252	357
pPAR612		1	-	3992081	3992235	154	ATGCGGTGTTGAGAGGGTCAGGCAACTGAACCGCCGGAGAAAAACTTCTGAAAAAGAGGTTGACTCTGAAGGAGGAAAGCGTAATATACGCCACCTCGCGACAGACGGTTAACCCGCTGCTCGCACTGCTCTTTAACAATTTATCAGACAATCT	Intergenic		48.7013	N	YES	98.7	JFZU01000018.1	15	357	326
pPAR613		1	+	4010830	4010998	168	AGCGACGGTGCGAGCCACCCAGAACCTTGATACACATTACGCGACGTGCACCGGAGTTGTCGGCGACGTTCAGCATAGTCTGTTCTTGGATCATTTCAGTGCTCCGCTAATGTCAACTACTACTTCGGGACCTAGACCTCAGGTCGATTGAAAGCCCCATAATTGAGG	Overlapping	rplN	52.381	N	YES	100	JFZU01000016.1	19	19115	19281
pPAR614		1	-	4016708	4016727	19	TCAGGCAAAGCAGGGCGCC	Antisense	tapD	68.4211	N	NO	0	-	-	-	-
pPAR615		1	+	4027358	4027383	25	TGGCATCTTCCGGATTACTGCAGGT	Antisense	kefB	52	N	NO	0	-	-	-	-
pPAR616		1	+	4045321	4045365	44	GGTTTGGTTGGCACATTCTGATACGGGCCCACGTCTTTTGTCGG	Antisense	ppiA	54.5455	N	YES	100	JFZU01000017.1	11	27160	27202
pPAR617		1	+	4049619	4049670	51	TCCAGCTGAGCTGCGTGTGCTCGGGCACATGGGACTGAACGAAGATAGTGC	Antisense	trpS	58.8235	N	YES	96.08	JFZU01000017.1	11	31458	31507
pPAR618		1	-	4062388	4062405	17	CCAGATGCGCCGGATAG	Intergenic		64.7059	N	NO	0	-	-	-	-
pPAR619		1	+	4079220	4079269	49	TTCCGGCTGTAGCCCCAGCAGCGCACTGTTCGTGTCCGCCAGAAAACGG	Antisense	malQ	63.2653	N	YES	100	JFZU01000017.1	11	61058	61105
pPAR620		1	+	4082769	4082817	48	GAGCACTTTGGTCAGGCTGGCGGCATCAATCCCCTGCTTCTCAGCCTG	Antisense	malP	60.4167	N	YES	100	JFZU01000017.1	11	64607	64653
pPAR621		1	-	4142788	4142813	25	TGCGGATTCGCCCTCTTCTACTTCT	Antisense	yicE	52	N	NO	0	-	-	-	-
pPAR622		1	+	4215179	4215199	20	TCCAGATCGTGGTCGCCACC	Antisense	yfiK	65	N	NO	0	-	-	-	-
pPAR623		1	-	4252047	4252078	31	GTCATCACCCTCGTGCCAGATGCGGAATTCT	Antisense	trmA	54.8387	N	YES	100	JFZU01000018.1	15	3783	3754
pPAR624		1	+	4259380	4259415	35	CAGATCAACCACGTGGCATTCTGATGCACCCGACT	Antisense	argG	54.2857	N	YES	100	JFZU01000018.1	15	11086	11119
pPAR625		1	-	4263059	4263087	28	ATTGTTCGTTCATGTGACCCTGACACCC	Overlapping	ppc	50	N	YES	100	JFZU01000018.1	15	11086	11119
pPAR626		1	+	4293304	4293392	88	AAGGCTAAGTTTAACACTACAGAAGGCGTCGCGCCTGACTGTCTGAACGGCGAAGAAACAGGATGAAATGGCATTTCTGAAGGGAAAA	Intergenic		46.5909	Y	YES	100	JFZU01000018.1	15	45014	45100
pPAR627		1	+	4315209	4315238	29	TCCCAGCGGCGCTTTGGGCTGCGACTACT	Antisense	rfaF	65.5172	N	YES	100	JFZU01000018.1	15	66913	66940
pPAR628		1	+	4386232	4386282	50	GGACTTTCACCAGTGAGCGCCTCACCCGGGGCGCTTGCTCCCCTGCTTTT	Intergenic		64	N	YES	98	JFZU01000025.1	6	119364	119316
pPAR629		1	-	4399184	4399203	19	ATAAGCAAGAGACGTCATC	Intergenic		42.1053	N	NO	0	-	-	-	-
pPAR630		1	+	4407867	4407913	46	AATGATCGAGCGAATGATTTGCACACCTGGTCGCTGTGTGTAAACG	Intergenic		47.8261	N	YES	97.83	JFZU01000025.1	6	97735	97691
pPAR631		1	+	4418111	4418135	24	TTGCGGGCTGCTGCCAGTCACAGC	Antisense	lumQ	66.6667	N	NO	0	-	-	-	-
pPAR632		1	+	4459587	4459632	45	TAGGCAAGATCGCCGGTGACACCGAACACTACCAGCACATCTGAT	Antisense	zwf2	53.3333	Y	YES	100	JFZU01000025.1	6	50505	50462
pPAR633		1	+	4498553	4498578	25	CACCCGGCTGGCTTTGACTAACCCG	Antisense	sardH	64	N	NO	0	-	-	-	-
pPAR634		1	-	4673747	4673797	50	CAGTCAACGGAGGAGGTTCCGGGCGGACAGGCCATGCCTGCGGTATTACT	Antisense	lip-1	62	N	YES	100	JFZU01000025.1	6	148991	149039
pPAR635		2	-	21824	21897	73	ATCGTAAAAAGCCTATTACTCTTGCCGAAAGGCGGATGGCCTTAAATATGATTAATCGCGGTGCGCACCGGTA	Intergenic		46.5753	N	YES	94.5192	KK328466.1	10	22211	22143
pPAR636		2	-	48729	48748	19	GTCAGCCGCTGGAGAAGCC	Intergenic		68.4211	N	NO	0	-	-	-	-
pPAR637		2	-	50286	50313	27	GACGGATAACAGCGTAGAGATGCTTAA	Antisense	yneA	44.4444	N	NO	0	-	-	-	-
pPAR638		2	+	58679	58728	49	TTCCTTCAGCGCGGACAGCAGGGCCGGTGCAAACGACCGGCCCCGATTT	Intergenic		65.3061	Y	YES	100	KK328466.1	10	58993	59040
pPAR639		2	-	59173	59226	53	AATGATGAGATAAACTTGAGGATGGTCGGTGTTTTTTTAAGCACGACCTCTGG	Intergenic		41.5094	N	YES	100	KK328466.1	10	59538	59487
pPAR640		2	-	102026	102047	21	ATGACGCGTTGGCCCGTAAAC	Intergenic		57.1429	N	NO	0	-	-	-	-
pPAR641		2	+	112485	112513	28	AACGCCGGGCGGCCAACGCACCAGTTCG	Antisense	yibF	71.4286	N	YES	100	KK328466.1	10	59538	59487
pPAR642		2	-	116116	116179	63	GCAGAACAGGTTCTGCCGGTCAGGTCTCTTGGGTTATCGCTTACTTAGCCGATGCAAAGCGGG	Overlapping	sodA	55.5556	Y	YES	100	KK328466.1	10	116486	116425
pPAR643		2	-	123677	124128	451	ACGACTTAGTGACTTAATCGAGTAACTGACGCCCAAGGTAAGGATTGGCGTGAAGTAATTTCATCAATTTTTGTGCAGTTGCGGAAGGACGCGTACGCTGGGCTTCCCAGCTTTTAACCGAAGAAACGCTAACGCCCATAATCCTGGCAAACTCATCTACCTGCATTCCTGCCATTTCGCGTAAACGCTGTGGCTCTGGCACGGCTGGCTGACGCTGAGTTTGCAGCGCTACAGGGCTGTTATCACGTGTCAAAACAATCTGCTCAAGGCTGCTGAGCAATTCAAACATTGGGTCTTTTAACTCCATAGAGAACTCCTTAAAACTCACTATGAATCACGTGAAAGAAGGTACAAGAACCTGAAATCAGGCTCAGAAACCGGATTAAGCAAGCTGCATCC…	Intergenic		46.3415	N	YES	100	KK328466.1	10	124458	124009
pPAR644		2	+	127097	127183	86	CCGATAAGAAACGTGACTGCATTGTATGTTGCATCGCGTTTTCAATAGCCAGTTTTGCGCAAGTAAACGGATCGCACCCATAATGC	Intergenic		45.3488	N	YES	100	KK328466.1	10	127429	127513
pPAR645		2	-	127164	127368	204	ATGAGAGTTGAAATATTATGATCATCTTAAACAGCAGCAGCGTAATATCCAAATGGTTTAATATTGATAATGTTATTGTCAATCACCTGCCTTAACGTCTTCTTTTTACAATCGCCCATCTCTTTCGACTGACAAGGTCGTAATTTATCGGGCGCATTTTCACTCATTCAGACTTTAAAAACCCTGCATTATGGGTGCGATCCG	Intergenic		37.7451	N	YES	100	KK328466.1	10	127698	127496
pPAR646		2	-	127557	127580	23	TACAGCGATCAGAGAGGGCATAT	Intergenic		47.8261	N	NO	0	-	-	-	-
pPAR647		2	-	128493	128529	36	ATACTTTATGCATCGCCAGGTTGGCGGAATAAAGTG	Antisense	ohrR	44.4444	N	YES	100	KK328466.1	10	128899	128865
pPAR648		2	-	220373	220400	27	GCAATAGTCCGAATAGACCTCTGGCAC	Antisense	ubiB	51.8519	N	NO	0	-	-	-	-
pPAR649		2	-	249541	249562	21	TCAGGGTCGGACCAACAAACG	Antisense	rplJ	57.1429	N	NO	0	-	-	-	-
pPAR650		2	-	250584	250626	42	ACGTTTACCAAAATCCTTACGAATACGTTTTTTCTCGGTATA	Antisense	rpoB	33.3333	N	YES	100	JFZU01000022.1	20	5313	5273
pPAR651		2	+	329993	330021	28	AGGGCTTCAGGAAGCGCGCGGTATGCGA	Antisense	uvrA	64.2857	N	YES	100	JFZU01000022.1	20	5313	5273
pPAR652		2	-	344064	344092	28	AGACTCAATGTAGACTGCCGCAGGCGAA	Antisense	yjcD	53.5714	N	NO	0	-	-	-	-
pPAR653		2	-	463204	463235	31	TTATTACAGAAAGAATCCGGACCTGACGTCT	Intergenic		41.9355	N	YES	100	JFZU01000023.1	4	188048	188019
pPAR654		2	-	463594	463620	26	ATCATTAAATTACTCAGGGGCAATCC	Intergenic		38.4615	N	NO	0	-	-	-	-
pPAR655		2	-	483977	484014	37	AACGCAGAGGATTTGGGAAAAAAATCCTGTGCTGTAA	Intergenic		40.5405	N	NO	0	-	-	-	-
pPAR656		2	-	497626	497669	43	GATAAGATCCGGTGACCCGAAACGTTTTGGGTCCGATCGACCT	Intergenic		53.4884	N	YES	100	JFZU01000023.1	4	222485	222444
pPAR657		2	-	543482	543527	45	GCAACAGCGAAGGCCGGACCAGCGTCAGGCTCGGCCACGCCTGAT	Antisense	yraR	68.8889	N	NO	0	-	-	-	-
pPAR658		2	+	585636	585684	48	CGGAAAGCCAGCCAGAGGATGGGGATCGGTGGGAGCGGGTCCGTTCAT	Overlapping	vat	64.5833	N	NO	0	-	-	-	-
pPAR659		2	+	593344	593391	47	TCTGAACCTGGCGCCTGAGTGCCGACGCCAGCATGACGGCAAGAAAG	Antisense	rbsK	61.7021	N	YES	100	JFZU01000023.1	4	318644	318689
pPAR660		2	-	635004	635031	27	CGAAGACGCATTGAGACTAAATGAGGC	Antisense	cds547	48.1481	N	NO	0	-	-	-	-
pPAR661		2	-	649089	649204	115	ATGCGCCAAAAGACCGCTAACTGCTGCCCCCCCGGTTGTGCGGCGATCAGGGCCTGTTCACCCGGACTGAACAGCTTTTCTGCCAGGCGCGGCCAGTTTGGTCGCGGTCGCAGGA	Antisense	acpT	64.3478	N	YES	99.13	JFZU01000024.1	17	40843	40730
pPAR662		2	-	715162	715185	23	TTGCTATACAATGGACAGAATCC	Antisense	cds621	39.1304	N	NO	0	-	-	-	-
pPAR663		2	+	723823	723871	48	AAGAACTCGATCTTGCCTTCATCCTGGTAATCCAGAATGTGGGTCGCG	Antisense	yjjK	50	N	YES	100	JFZU01000001.1	9	43322	43368
pPAR664		2	-	760811	760838	27	GACGAGGTGTTGGCCTTTTTATTCGGC	Antisense	thrA	51.8519	N	NO	0	-	-	-	-
pPAR665	tpke11	2	-	770761	770778	17	GGCGTGGAGAAAACTCC	Intergenic		58.8235	N	NO	0	-	-	-	-
pPAR666		2	-	789978	790043	65	GCGGTCAATGTCAGCCTGGTAGTTTTTTGTATTATAGATTTGTGCGAATGAGCAGATTGGGCATG	Intergenic		43.0769	N	YES	100	JFZU01000001.1	9	109475	109412
pPAR667		2	+	812084	812142	58	TTGGAAGAGCGGGAGGCATTCAGTAATGAATGGCGCTCTGACATGGACTGGCAGCGAT	Overlapping	yabN	53.4483	Y	YES	100	JFZU01000001.1	9	131528	131584
pPAR668		2	-	848578	848602	24	GCAATAAAAAACGGCTGGTGCAAC	Intergenic		45.8333	N	NO	0	-	-	-	-
pPAR669		2	-	879785	879812	27	AACAATGACCGACGTCGCGACCAGCGG	Antisense	kdgT1	62.963	N	NO	0	-	-	-	-
pPAR670		2	-	893848	893879	31	AACGGGTGGCACCAGCGTCTGAATCCAGATA	Antisense	yadH	54.8387	N	YES	100	JFZU01000001.1	9	213332	213303
pPAR671		2	+	899182	899212	30	GCCAGCCGCCGATCGGCAATGATCTCGCCT	Antisense	gluQ	66.6667	N	YES	100	JFZU01000001.1	9	218636	218664
pPAR672		2	+	901371	901405	34	CTGTAACAAGCCGCGCGGCGGACGCTGGCAACCC	Antisense	ligT	70.5882	N	NO	0	-	-	-	-
pPAR673		2	-	914392	914432	40	TCACTCATGAGTTACTCCGTAAACGTCCGGGTCAGAAAAC	Overlapping	yadR	47.5	N	YES	100	JFZU01000001.1	9	233878	233840
pPAR674		2	-	917244	917363	119	TGAGAGTAGCTCAGGTTGAGCTGCAGCAAGGTGTGCACCATACGGATCGCCTGGGCATTGCCTTCAAAATGGCATAAATCCTGACGAATCATAGCGTTCATTTGATTAAAGGACTGTCG	Antisense	cds783	47.8992	N	YES	96.6407	JFZU01000001.1	9	236809	236695
pPAR675		2	-	931679	931709	30	AATAAACGGCCGCACGTCACCAGGGATTCT	Antisense	dxr	53.3333	N	YES	100	JFZU01000001.1	9	251155	251127
pPAR676		2	-	965102	965122	20	AGTGAACTGCCCGAGGTTAC	Intergenic		55	N	NO	0	-	-	-	-
pPAR677		2	+	993811	993872	61	TTCGGTACTGCACACGGCAAAGGCATCGCCAAAGGTAGTGATCACCGTATTCTGTAAGGTG	Antisense	cds854	50.8197	N	YES	100	JFZU01000002.1	16	28803	28862
pPAR678		2	-	1010269	1010294	25	AAAATCGGCGACCTGACGATGATGG	Antisense	cds871	52	N	NO	0	-	-	-	-
pPAR679		2	+	1035446	1035471	25	ATCGACCAGGACGATTCAGTAGCCT	Intergenic		52	Y	NO	0	-	-	-	-
pPAR680		2	+	1036530	1036573	43	TGGATGAAACAACGTGTTACCTCATGGATGAAACGCTCTTAAA	Intergenic		39.5349	N	YES	100	JFZU01000002.1	16	71627	71668
pPAR681		2	+	1080785	1080815	30	CGGGGCACTCATCACGCTGGACGGTATCGG	Intergenic		66.6667	N	YES	100	JFZU01000004.1	13	17104	17132
pPAR682		2	+	1097597	1097625	28	TTTGCACCGGAATGCGCTCTTTCATCGC	Antisense	sbcC	53.5714	N	YES	100	JFZU01000004.1	13	17104	17132
pPAR683		2	+	1124850	1124871	21	AAGAAAACTTTGGTGGCAACG	Antisense	yajO	42.8571	N	NO	0	-	-	-	-
pPAR684		2	+	1127151	1127187	36	GAGAGCATGTGCAAAGCATCGACGGCTTCCTGATAT	Antisense	ispA	50	N	YES	100	JFZU01000004.1	13	63479	63513
pPAR685		2	+	1171258	1171292	34	TGTGAGCAGTCAGGTATGAGAAGGCACGATGAGG	Intergenic		52.9412	N	YES	100	JFZU01000004.1	13	107573	107605
pPAR686		2	+	1176606	1176683	77	TTGACCTCTTCAGGCGCCGTTTCCAGGGACATCTTTCCTCCTGAGCAGTTGTATCATGGGCCAGATAAGCGTGCCAT	Overlapping	ybaM	53.2468	N	YES	100	JFZU01000004.1	13	112919	112994
pPAR687		2	+	1191907	1191929	22	TTGAGGTCGAGCTGAGTGGCGA	Antisense	ybaK	59.0909	N	NO	0	-	-	-	-
pPAR688		2	-	1232418	1232440	22	ACCGGCTGATCCAGAGTAACCT	Antisense	oppA	54.5455	N	NO	0	-	-	-	-
pPAR689		2	+	1270628	1270678	50	CGAACGGCCGCAAAAGAGCAGGGTAGCCTGGGGTTGGGCGGCCAACAGGG	Antisense	eutG	68	N	YES	100	JFZU01000006.1	1	58632	58680
pPAR690		2	+	1273006	1273063	57	ATCTTGACGGGTGCCCGCAGCCCGGCCAGTGAGCGTTTCTCTTGACACCGCGAGCCG	Antisense	cds1111	66.6667	N	YES	98.2456	JFZU01000006.1	1	61021	61075
pPAR691		2	-	1274938	1274969	31	GAGGGATAAAATGCAGGGAAAGGAATCCCAG	Antisense	phnO	48.3871	N	YES	100	JFZU01000006.1	1	63037	63008
pPAR692		2	-	1327199	1327226	27	AGCACACCGGTTGGGACCTGAGCTTTG	Antisense	cds1165	59.2593	N	NO	0	-	-	-	-
pPAR693		2	+	1330409	1330446	37	AGCCATTGGATGTGAGTCGCGACGGAAGCCGTGGAAC	Antisense	gltA	59.4595	N	YES	100	JFZU01000006.1	1	118535	118570
pPAR694		2	+	1341139	1341182	43	AGTATTTCCGTGGTGTTTGCTATGCTTTATCTGACCTGGCTTT	Intergenic		41.8605	N	YES	100	JFZU01000006.1	1	129266	129307
pPAR695		2	-	1384476	1384505	29	TCTTGTTCAGGCCCTGAGGCACGATGCCG	Antisense	uvrB	62.069	N	YES	100	JFZU01000006.1	1	172629	172602
pPAR696		2	+	1402345	1402371	26	TACCAGAACGAGCAGGCACCAAAGGA	Antisense	cds1238	53.8462	N	NO	0	-	-	-	-
pPAR697		2	-	1436985	1437126	141	TTTACGCTGACGCGCATCGGGCATCACCGCTTCAACGATGTGCTCGCCTGCCGTTAACGGCGCCGCCCGCATCAGATAGGTATAAGGCGTGAGCGTATGGTAATCCTGAGTCAGATAGTCCGGAGCCAGCTGCGGATTCAC	Antisense	hutC	58.156	N	YES	99.29	JFZU01000006.1	1	225254	225115
pPAR698		2	-	1468982	1469012	30	AGCCGGTGTGGCATAACCGGCAAACGCGAC	Antisense	yliB	63.3333	N	YES	100	JFZU01000006.1	1	259057	259029
pPAR699		2	-	1501874	1501915	41	CGTTAAGTGATGCTTCTCAACGTCAGGCGGCAGGAGCTGAC	Antisense	ybjD	56.0976	Y	YES	100	JFZU01000006.1	1	291963	291924
pPAR700		2	+	1579444	1579465	21	TCTGCAACGCCCATCACCAGT	Antisense	fabA	57.1429	N	NO	0	-	-	-	-
pPAR701		2	-	1608251	1608306	55	CGGATACCGGCACGTACCAGTTCATGGTCATCGACAAGAAGGACAGTGATCAACG	Overlapping	uvrY	52.7273	N	YES	100	JFZU01000006.1	1	398310	398257
pPAR702		2	+	1712543	1712568	25	GAATAATACTGAATGCCTGCGTCTT	Antisense	hifC	40	N	NO	0	-	-	-	-
pPAR703		2	-	1718411	1718465	54	TTTCCTGCGTCCGTTTGCCTGACGGTTGTCTTCCATCAGGCGAACGGGCGTTGC	Intergenic		59.2593	N	YES	100	JFZU01000006.1	1	509055	509003
pPAR704		2	-	1746468	1746489	21	TTCGGCGACCTGCTGCCCGAG	Antisense	ycdW	71.4286	N	NO	0	-	-	-	-
pPAR705		2	-	1779369	1779399	30	GAGTAAGCGCTGGGAACAGGAGCAGCCCGA	Antisense	cds1581	63.3333	N	YES	100	JFZU01000006.1	1	568311	568283
pPAR706		2	+	1800600	1800643	43	CATCAACTCAAGCGTCTGACCATCAGGGCTTTGTAAATATATG	Antisense	yaeR	41.8605	N	YES	100	JFZU01000006.1	1	580946	580987
pPAR707		2	+	1832752	1832778	26	GGCCTGTGGCGCGGTGGCACCGACAG	Antisense	engD	76.9231	N	NO	0	-	-	-	-
pPAR708		2	-	1834538	1834563	25	AGTGTAGGCAATGCCCTCAGGCTAA	Intergenic		52	N	NO	0	-	-	-	-
pPAR709		2	+	1835027	1835144	117	ATACTCACTGAATAGGCGATCTGGCCGGGACGCGAATGCTGAACGGTCTGGCGTACCTGTTCGCACCACACTCGGGCTTGCTCAAAGCTGAGCGGCAGCAGCGCTGCAAACTCCTCA	Antisense	yedQ	58.9744	N	YES	100	JFZU01000007.1	5	11633	11748
pPAR710		2	+	1836200	1836223	23	TTGTCGGAGGGAATAAACAGGAG	Intergenic		47.8261	N	NO	0	-	-	-	-
pPAR711		2	-	1897496	1897678	182	GCACCTTCTCTTCCACCTGCTGACGCGTGCGCCCTTCGCTGCCTTTCGCCTGTTCGAGGATCATCTGGTCTTCAATGCCTTCGCGGACATGGCGAACCTGCCTTCCCATACGCGCACCTGACGCTTCCAGGGCCAGCCCGATGAAGATCAGAATATAGATTAGCCAGAACCCCAGGTTCATC	Antisense	yniB	57.6923	N	YES	98.9	JFZU01000007.1	5	74294	74114
pPAR712		2	-	1927080	1927107	27	ATGCATCTGGCGACTCAGGCAGTGGCC	Antisense	sufD	62.963	N	NO	0	-	-	-	-
pPAR713		2	-	1941724	1941752	28	GCGACTTCCCTTCAGGACTGAAAATGAG	Antisense	ydhD	50	N	YES	100	JFZU01000007.1	5	74294	74114
pPAR714		2	-	2049786	2049816	30	CTCCGCCATCGCCACGCTCAGAACCATTTG	Antisense	cds1835	60	Y	YES	100	JFZU01000007.1	5	227230	227202
pPAR715		2	+	2051738	2051757	19	TGAAGTCGGAGGGATGACA	Intergenic		52.6316	N	NO	0	-	-	-	-
pPAR716		2	+	2073296	2073328	32	TCCAGTGCGCAGAATGTTCTGTCAATCAGGTC	Antisense	leuA	50	N	YES	100	JFZU01000007.1	5	250720	250750
pPAR717		2	-	2096766	2096793	27	AAACTGCTTCTGAAATTCCTGAACCCC	Antisense	rpiR	44.4444	N	NO	0	-	-	-	-
pPAR718		2	+	2127363	2127468	105	TAATAGGAATGGCAGAAAGAACGGCGGCTGCGGCAAAATCGCCCCACAGATAGTTTTGCGGATTAAGATATTGCTGCATGCCCACGGCCAGCGTGTAACTGTTGA	Antisense	malG	50.4762	N	YES	99.05	JFZU01000007.1	5	305006	305109
pPAR719		2	-	2171734	2171781	47	ATTTTTATCGTAAGCAACGCCTGTTCAGCCGGTGCAACACCAGGGAG	Intergenic		51.0638	Y	YES	100	JFZU01000008.1	14	35626	35581
pPAR720		2	-	2213290	2213318	28	ACGGACAATTCTTGTACGGGCCGCATTC	Intergenic		53.5714	N	YES	100	JFZU01000008.1	14	35626	35581
pPAR721		2	-	2227480	2227561	81	CAACGTGGCAACCTGAATGGTGGTGTTAGGACGCAGTTGATGAAAGCGATCGAGAATCTGTGGCAACATGCCCATCGCGGC	Antisense	ydcI	54.321	N	YES	100	JFZU01000008.1	14	91361	91282
pPAR722		2	+	2255738	2255766	28	CAACCAGCAGGGATGCTCGTCGTGCAGC	Antisense	ydaN	64.2857	N	YES	100	JFZU01000008.1	14	91361	91282
pPAR723		2	-	2335373	2335399	26	TAGTAACGGCCATTGTGCTCTCCTGA	Overlapping	adhE	50	N	NO	0	-	-	-	-
pPAR724		2	+	2341919	2341964	45	TCAGATCGGCCGAGCCGTCCTCATCAGGCGGCGTGCCGACGGCGA	Antisense	udg	71.1111	Y	YES	100	JFZU01000009.1	8	74013	74056
pPAR725		2	+	2343204	2343245	41	AGTATATCAGTTAGTCGTGAACGGATTTATCCTGGAAGACC	Intergenic		41.4634	N	YES	100	JFZU01000009.1	8	75298	75337
pPAR726		2	-	2353498	2353521	23	CCGACCAGCGGTCGGGCTGAGAG	Intergenic		73.913	Y	NO	0	-	-	-	-
pPAR727		2	+	2360189	2360270	81	TTTCTGAATGCCTTCTACAGTTAAACTTAATACCCGAGGTTTTGTTGCAAGAGTGTCGTCATAAATGTTGTGCATCCCGAT	Intergenic		39.5062	N	YES	98.77	JFZU01000009.1	8	92441	92520
pPAR728		2	-	2368777	2368801	24	CACAAGCAGAACGGCACCCGTCAA	Antisense	cmlA	58.3333	N	NO	0	-	-	-	-
pPAR729		2	-	2368942	2369021	79	CCGGCAGAGCCACCACGATCAGGCTGCCTGCTGCGCCTCCCGCCATCTGGATAAATCCCTGCAGCGCCGAGGCCACGCC	Antisense	cmlA	69.6203	N	YES	100	JFZU01000009.1	8	101272	101195
pPAR730		2	+	2373767	2373787	20	TTGGAAAAGTAGTGGCGTCC	Antisense	fadR	50	N	NO	0	-	-	-	-
pPAR731		2	-	2398787	2398810	23	AAATAGAATTTATTGTACAAGCC	Intergenic		26.087	N	NO	0	-	-	-	-
pPAR732	ryeB/sdsR	2	-	2435078	2435148	70	AACTTTTAGCGCACGGCTCCTTGAGAGCCATTTCCCTGGACCGAATACAGGAATCGTGTTCGGTCTTTTT	Intergenic		48.5714	Y	YES	100	JFZU01000009.1	8	167372	167304
pPAR733		2	+	2465315	2465343	28	GGAACCGACGGATGATGGAAAGTGGAAT	Intergenic		50	N	NO	0	-	-	-	-
pPAR734		2	-	2502080	2502109	29	CAGAGAAAGGGGACATCGCTCATGACGCG	Antisense	cds2244	58.6207	N	YES	100	JFZU01000009.1	8	234504	234477
pPAR735		2	-	2529163	2529196	33	ACCAAAGGTCGGAGAACCGGGACGGATGTCGAC	Antisense	rfbC	60.6061	N	YES	100	JFZU01000009.1	8	261610	261579
pPAR736		2	-	2575491	2575514	23	ACATAGATACCGGACGTCACGTT	Antisense	rcsA	47.8261	N	NO	0	-	-	-	-
pPAR737		2	-	2586541	2586599	58	AGGCGCGCGGCCTGCTGCTGTAGCGTATCGACCGTGCGGCCCTGGCGGGCGGTGAGGC	Antisense	tsr	75.8621	N	YES	100	JFZU01000010.1	18	32270	32214
pPAR738		2	+	2598739	2598772	33	GTATCCGGTGGCAGGTTGTAGCGCAGGGTGTAG	Antisense	cds2341	60.6061	N	YES	100	JFZU01000010.1	18	44500	44531
pPAR739		2	-	2634923	2634972	49	CTGCTATAGCGGTTAATTGTGGTGGGATACTTCGGAGAGCCTGTAGCAA	Intergenic		48.9796	N	YES	100	JFZU01000012.1	7	19296	19249
pPAR740		2	+	2723324	2723348	24	GTCCCGGCGGAGGGAGAGCTCCGG	Antisense	rhaT	79.1667	N	NO	0	-	-	-	-
pPAR741		2	+	2727597	2727627	30	TACAGGAATGCCGAGTATGCGATTGTTAAT	Antisense	cds2448	40	N	YES	100	JFZU01000012.1	7	112326	112354
pPAR742		2	-	2749243	2749293	50	AATCAATTTTTACGTTGTGCAACTGCGGAAAGGTGCGCAGCATCTTGGGA	Antisense	puuB	46	N	YES	100	JFZU01000012.1	7	134020	133972
pPAR743		2	+	2788223	2788242	19	GCGAATATCGTGGTCAGCT	Antisense	wcaA	52.6316	N	NO	0	-	-	-	-
pPAR744		2	-	2823873	2823891	18	TTCCTCAGCAGCGCGACG	Antisense	ydfH	66.6667	N	NO	0	-	-	-	-
pPAR745		2	+	2842907	2842984	77	AGTGCGTGTCATGAACCATGTAAACCGGCGACCAGGCCGGTGCCCTCAACAGGAGAGTGGCGTTACATAATGTTTCA	Intergenic		53.2468	N	YES	100	JFZU01000012.1	7	231614	231689
pPAR746		2	-	2902295	2902325	30	ATTGACCAGCGGATCGTCATCTGACTCAAA	Antisense	exbD	46.6667	N	YES	100	JFZU01000013.1	3	22262	22234
pPAR747		2	+	2915172	2915202	30	CCTGCCGGCGCAGGCGAATCACTTCAACCT	Antisense	lktD	63.3333	N	NO	0	-	-	-	-
pPAR748		2	-	3067833	3067864	31	GTAAAATCGTGGTAAAGCCAGGGATGGCATC	Intergenic		48.3871	N	YES	100	JFZU01000013.1	3	189983	189954
pPAR749		2	-	3121960	3122014	54	CATGCCAAATTCACGCACGCCGTAATGGATGTAGTTTCCGGCCGGATCGTCTTT	Antisense	tktB	51.8519	N	YES	100	JFZU01000013.1	3	243980	243928
pPAR750		2	-	3184783	3184814	31	GAATGGCGCTGTAAACCACTGTGATTAATGG	Antisense	ppx	45.1613	N	NO	0	-	-	-	-
pPAR751		2	-	3204478	3204501	23	CCTTCTTTACGCACCAGGGTTCC	Antisense	prt1	56.5217	N	NO	0	-	-	-	-
pPAR752		2	+	3226953	3226976	23	ACGTGTCGCTGGCGACGCTGCCA	Antisense	sseB	69.5652	N	NO	0	-	-	-	-
pPAR753		2	+	3227632	3227667	35	CAGGTTGGCGAGGGTACGGACACCCAGACCGGTTG	Antisense	pepB	65.7143	N	YES	100	JFZU01000013.1	3	345087	345120
pPAR754		2	+	3232957	3232986	29	AAGCATCACGATCGGCGGCCTGTAAAGTA	Antisense	cds2875	51.7241	N	YES	100	JFZU01000013.1	3	350380	350407
pPAR755		2	-	3302946	3302965	19	ACAGAGACTGGTCTAATGC	Overlapping	mhpC	47.3684	N	NO	0	-	-	-	-
pPAR756		2	-	3346115	3346138	23	ACGGTGGCGCGGATGCAGGGAAG	Antisense	oppF	69.5652	N	NO	0	-	-	-	-
pPAR757		2	+	3375878	3375899	21	GTGAACTGCCCGAGGTTACGT	Intergenic		57.1429	N	NO	0	-	-	-	-
pPAR758		2	-	3612509	3612525	16	GAGCGCTGAGGAAAGA	Intergenic		56.25	N	NO	0	-	-	-	-
pPAR759		2	+	3619152	3619183	31	CGAGGACTCTCCGTAAACGCGGCTGCATGCA	Overlapping	yqjH	61.2903	N	YES	100	JFZU01000015.1	2	202982	203011
pPAR760		2	-	3646616	3646643	27	ACAGGCGATTACCAACTCTTAAGCGCC	Intergenic		51.8519	N	NO	0	-	-	-	-
pPAR761		2	+	3658183	3658214	31	CACTGTGAGCCTGACGGCAAGCCGTCAATAC	Intergenic		58.0645	N	YES	100	JFZU01000015.1	2	239451	239480
pPAR762		2	-	3674383	3674416	33	AATAAGGCCGGACTGCGATTCGGTATTAAAGGG	Antisense	cds3297	48.4848	N	YES	100	JFZU01000015.1	2	255683	255652
pPAR763		2	+	3703628	3703674	46	CAGATTGAAGTTCTGAAAGACATAGCCCACGTTAATGCGCTGACGC	Antisense	gluA	47.8261	N	YES	100	JFZU01000015.1	2	284898	284942
pPAR764		2	+	3716345	3716382	37	AAAACTAATATAAAACGATCAACCCGATGACGCGGTT	Intergenic		37.8378	N	YES	100	JFZU01000015.1	2	297617	297652
pPAR765		2	-	3763787	3763821	34	TGCTGAGCAACCTGATAGGTGACGTCCTGAATAC	Antisense	tolC	50	Y	YES	97.06	JFZU01000015.1	2	345092	345060
pPAR766		2	+	3779585	3779618	33	TTCAGGACGGGCATAGAACACCTCACCGCCCCG	Antisense	gcp	63.6364	N	YES	100	JFZU01000015.1	2	360860	360891
pPAR767		2	-	3807915	3807943	28	GGCCTGAGGCAGGCGGCCCGCGTTGTAC	Intergenic		75	N	YES	100	JFZU01000015.1	2	360860	360891
pPAR768		2	+	3816958	3816985	27	CTATGGAAAGTAGATTTTCCCCTGCGC	Intergenic		48.1481	N	NO	0	-	-	-	-
pPAR769		2	-	3817021	3817047	26	GTTAAATTTCTATTTATCAAGGCCTT	Intergenic		26.9231	N	NO	0	-	-	-	-
pPAR770		2	-	3873323	3873605	282	ACGCGAATACTCCGGGCTGACCACCCGCAAGCGGCCCTCTGCAATGTCCTGCTCCACCATGTTATAAGGCATGGTGGCGACCCCTAAACCGGCCAGGAGCGCGCGACGTTTGTCATCCATCGTACTGACGGTCAGGCGCTGTTGCTTGTCCAGCAGTTGCACGGTCAGAACCGGACGTTCGCGGGCCGTATCTGCCACGGCAATGCCGCGATATTTTACCCGGGTGACTTCTGAAAGCGGCTCGGGTTCGTTGTGTATTGGATGGTCAGGGCTGGCAACGTA	Antisense	yhaJ	59.5745	N	YES	100	JFZU01000015.1	2	456317	456037
pPAR771		2	+	3902205	3902234	29	GACAGGTGAACGAGGCGCGGTCCCGTTAA	Antisense	cds3512	62.069	N	YES	100	JFZU01000015.1	2	484920	484947
pPAR772		2	-	3922733	3922814	81	TGGATAAGTGTAAGCTACCCGCCCGTTATCTTCACGATTTGATCGAGAAAACACTGACCAGCTGCGTCAAATGATGCCCCT	Overlapping	tsr	48.1481	N	YES	100	JFZU01000015.1	2	505531	505452
pPAR773		2	-	3922906	3923056	150	GGCCTGATTCGCGCGCGCAGCAATGGCACGCTGCGCGTCGTCAGGCGAGCCTCTTACGCTGGCGCTGATGGTGCCCAGCTTCGGTAAACCGCCACTCTGGGCACGCGTAATAGACTGCGCGTGACCTGTTGGCGCGGGCGGGGGCTTTGG	Antisense	yjfO	67.3333	N	YES	98	JFZU01000015.1	2	505773	505625
pPAR774		2	-	3951781	3951806	25	GTCGCATTGGGACCGCTGGTTACCT	Intergenic		60	N	NO	0	-	-	-	-
pPAR775		2	-	3952282	3952380	98	TCTGGGACAGCTGTGCGCGATAGTCGATAGGTGAACCCGCAACGCCACTGATGCTTACGGTTCCTGCAGGTTGCAGATTCTGCGTTTGATCGGCCGTG	Antisense	yhcN	57.1429	N	YES	98.98	JFZU01000015.1	2	535211	535115
pPAR776		2	+	3986687	3986708	21	GTGAACTGCCCGAGGTTACGT	Intergenic		57.1429	N	NO	0	-	-	-	-
pPAR777		2	-	4037744	4037773	29	TTTCGGGAGAAACCTGTTGCCAGGGAATA	Antisense	yheU	48.2759	N	YES	100	JFZU01000017.1	11	19610	19583
pPAR778		2	-	4046703	4046818	115	TTGGTCGCGTACTCTGGCACCCAGGAAATAAAGCCTAACTGGCCCAGGATGTAGCATAGCGCCGCAATGGCCAGAAACAGGACGCCAGCCCCCCATTTCTCTTTCTCAACGGTCG	Antisense	tsgA	56.5217	N	YES	100	JFZU01000017.1	11	28655	28542
pPAR779		2	-	4064206	4064239	33	ACGGCGGGCTGAGGCTGATTGACGAGCTGATGC	Antisense	yrfF	63.6364	N	YES	100	JFZU01000017.1	11	46076	46045
pPAR780		2	+	4094103	4094281	178	CGTAATGACCCCAATGCGGCGAATCCCTGAGTTCACACAGTTGGAAAGTGCAAAGTCGATAATGCGGAATTTGCCACCAAAGTGAACGGCGGGCTTGGCACGCTTAGCGGTAAGATCGACCAGACGCGTACCGCGTCCACCAGCCAGTACAAGGGCAACGGTTTGTGTAGGGAGCTGG	Antisense	glgC	55.618	N	YES	100	JFZU01000017.1	11	75740	75916
pPAR781		2	+	4115716	4115745	29	CGGCCACTAATCCGGCCAGCGGCAGGCTC	Antisense	livM	72.4138	N	YES	100	JFZU01000017.1	11	97345	97372
pPAR782		2	-	4136325	4136384	59	GACATTGTCATGCGTGAGCGCCATGAAACGGTCGATTTCCGCGGGCGTCTGAATGCCGG	Antisense	iolE	59.322	N	YES	100	JFZU01000017.1	11	117954	117897
pPAR783		2	-	4142145	4142181	36	GAAAGCCAAACGGAAACAGAGAGGGTAAACGAAAGA	Antisense	yicE	44.4444	N	YES	100	JFZU01000017.1	11	123750	123716
pPAR784		2	-	4225292	4225311	19	ATAAAGTCAGGTTGTAGAC	Antisense	aapJ	36.8421	N	NO	0	-	-	-	-
pPAR785		2	-	4227916	4227952	36	TATATAACGCTTATCCATGTTGCTTCTCCTGCAAAG	Overlapping	argH2	38.8889	N	YES	100	JFZU01000017.1	11	209524	209490
pPAR786		2	+	4243298	4243319	21	GTGAACTGCCCGAGGTTACGT	Intergenic		57.1429	N	NO	0	-	-	-	-
pPAR787		2	+	4292470	4292547	77	TACGATGAGCCTGGACGAGCGGTAACTGATCTTCGAGCTCAACGTGAAGCTGGATAAACTTTGTCGGGCCGGACTGA	Antisense	fieF	53.2468	N	YES	100	JFZU01000018.1	15	44180	44255
pPAR788		2	-	4302819	4302996	177	CTGGGCCAGAGTGACTGCCCGGTTGAACTGCTGTCGAATCGCATTGATATCCTGACTGTCATCTAAAAATACGCGACGCTTAAGCACCCTGACGTGCGTTCCCTGTGCGGCCTGCAGTGACTGACTGTTACCAATCGTCATGCTGTCGAGAAAGTACAGATTGTACTGATTCAGCGC	Antisense	yibQ	51.9774	N	YES	99.44	JFZU01000018.1	15	54694	54519
pPAR789		2	-	4310328	4310350	22	AAGCATCGCCAGTAGAACAAAC	Antisense	rfaL	45.4545	N	NO	0	-	-	-	-
pPAR790		2	+	4345120	4345149	29	AACCTGCTGTAAGCGCACTGGGCGCCCGT	Intergenic		65.5172	N	YES	100	JFZU01000018.1	15	84515	84542
pPAR791		2	+	4392435	4392457	22	GAAAATATGATGTCGACCAGGC	Intergenic		45.4545	N	NO	0	-	-	-	-
pPAR792		2	+	4405628	4405651	23	AAATTCGGGGAGCACAGCGACTC	Intergenic		56.5217	N	NO	0	-	-	-	-
pPAR793		2	-	4420191	4420213	22	AAAGACTAAGTCACTCAACCGC	Intergenic		45.4545	Y	NO	0	-	-	-	-
pPAR794		2	+	4442485	4442508	23	GAAAAAGTATGAAAGTGACGCCT	Intergenic		39.1304	N	NO	0	-	-	-	-
pPAR795		2	+	4465967	4465984	17	GAGGACAGACAGCCAGA	Antisense	yoaF	58.8235	N	NO	0	-	-	-	-
pPAR796		2	-	4502685	4502709	24	TGCTTGCCCGTCGCGTTCATGCTG	Intergenic		62.5	Y	NO	0	-	-	-	-
pPAR797		2	-	4508266	4508286	20	GGACCTGAAGCCCGTTAATC	Intergenic		55	N	NO	0	-	-	-	-
pPAR798		2	-	4508748	4508784	36	CAGCTTCAAGACTGTATGGTAATAAAAAATCACAGG	Intergenic		36.1111	N	YES	100	JFZU01000025.1	6	1301	1335
pPAR799		2	-	4510008	4510067	59	ATCCGGTCTGAAGATCACAACCGCGCATGAAATCTTCAGGCCTGTGTGAACAAATTAAC	Intergenic		45.7627	N	YES	100	JFZU01000014.1	12	170804	170861
pPAR800		2	+	4548781	4548802	21	GAACGCCAGCCTCGCCTTGCG	Intergenic		71.4286	N	NO	0	-	-	-	-
pPAR801		2	-	4558604	4558623	19	TTCCAAGGCGTCGTGCTGC	Antisense	ddc	63.1579	N	NO	0	-	-	-	-
pPAR802		2	-	4565243	4565355	112	CAACCGGACGCCCCGCACTGCGCAGCTCTGGCAACAGGTCCAGTCCGTTTTCCTGCTGCATATAGATATCCAGCAAAATAAGATCAACGGGCGGATCTGTCTGCAACAGGCG	Antisense	dcuR	56.25	N	YES	100	JFZU01000025.1	6	226804	226914
pPAR803		2	-	4620180	4620223	43	AGCAAGTGAAGATCAGGAGGTGAAAAATGCACTCAGATCGTAT	Intergenic		41.8605	N	YES	100	JFZU01000025.1	6	202589	202630
pPAR804		2	-	4620922	4620951	29	TCATAAACCTCCGTCGGATTGGCAGACCG	Intergenic		55.1724	N	YES	100	JFZU01000025.1	6	201861	201888
pPAR805		2	+	4654503	4654523	20	CCCAGGATTGCGTCGATCTC	Antisense	yjgF	60	N	NO	0	-	-	-	-
pPAR806		2	+	4657102	4657123	21	AACTCTGCCAAGCAGCTCAGT	Antisense	ymgB	52.381	N	NO	0	-	-	-	-
pPAR807		2	+	4699705	4699725	20	GCCGGGCGCGGAGCACGTTT	Antisense	hns	75	N	NO	0	-	-	-	-
pPAR808		2	-	4702378	4702409	31	TGTTTTTTTGTTTGCTGTAGCTAACACCGAC	Antisense	fhuE	38.7097	N	NO	0	-	-	-	-
aStart, end, and sequence based on LMG20103 genome
bGene on opposite strand of sRNA if sRNA is antisense or overlapping
cPresence of rho-independent terminator using computational prediction
dStart, end, scaffold ID, and scaffold number based on LMG2665 genome
